# Supplementary material for: Unraveling the spatial–temporal distribution patterns of soil abundant and rare bacterial communities in China’s subtropical mountain forest
Source: Front Microbiol. 2024 Feb 12;15:1323887. doi: 10.3389/fmicb.2024.1323887 (PMC10895375; doi:10.3389/fmicb.2024.1323887)
Supplement: Supplementary file 2 [file Table_1.XLS]

## Sheet: 430 m at summer
OTU ID	Category	within_module_connectivities	among_module_connectivities	type	Taxonomy
OTU10	rare taxa	0	1	Connectors	d__Bacteria;k__norank_d__Bacteria;p__Proteobacteria;c__Gammaproteobacteria;o__unclassified_c__Gammaproteobacteria;f__unclassified_c__Gammaproteobacteria;g__unclassified_c__Gammaproteobacteria;s__unclassified_c__Gammaproteobacteria
OTU1008	rare taxa	0	0.75	Connectors	d__Bacteria;k__norank_d__Bacteria;p__Myxococcota;c__Polyangia;o__Polyangiales;f__Polyangiaceae;g__Pajaroellobacter;s__unclassified_g__Pajaroellobacter
OTU1029	abundant taxa	0	1	Connectors	d__Bacteria;k__norank_d__Bacteria;p__WPS-2;c__norank_p__WPS-2;o__norank_c__norank_p__WPS-2;f__norank_o__norank_c__norank_p__WPS-2;g__norank_f__norank_o__norank_c__norank_p__WPS-2;s__uncultured_bacterium_g__norank_f__norank_o__norank_c__norank_p__WPS-2
OTU1036	rare taxa	0	1	Connectors	d__Bacteria;k__norank_d__Bacteria;p__WPS-2;c__norank_p__WPS-2;o__norank_c__norank_p__WPS-2;f__norank_o__norank_c__norank_p__WPS-2;g__norank_f__norank_o__norank_c__norank_p__WPS-2;s__uncultured_forest_soil_bacterium_g__norank_f__norank_o__norank
OTU1047	rare taxa	0	1	Connectors	d__Bacteria;k__norank_d__Bacteria;p__Proteobacteria;c__Alphaproteobacteria;o__unclassified_c__Alphaproteobacteria;f__unclassified_c__Alphaproteobacteria;g__unclassified_c__Alphaproteobacteria;s__unclassified_c__Alphaproteobacteria
OTU1076	abundant taxa	-0.57735	1	Connectors	d__Bacteria;k__norank_d__Bacteria;p__Proteobacteria;c__Alphaproteobacteria;o__Rhizobiales;f__Beijerinckiaceae;g__Methylocapsa;s__uncultured_bacterium_g__Methylocapsa
OTU111	abundant taxa	0	1	Connectors	d__Bacteria;k__norank_d__Bacteria;p__Proteobacteria;c__Gammaproteobacteria;o__Burkholderiales;f__Burkholderiaceae;g__Burkholderia-Caballeronia-Paraburkholderia;s__Paraburkholderia_terrae
OTU1123	rare taxa	0	0.75	Connectors	d__Bacteria;k__norank_d__Bacteria;p__Armatimonadota;c__Armatimonadia;o__Armatimonadales;f__norank_o__Armatimonadales;g__norank_f__norank_o__Armatimonadales;s__uncultured_Chloroflexi_bacterium_g__norank_f__norank_o__Armatimonadales
OTU1164	abundant taxa	0	1	Connectors	d__Bacteria;k__norank_d__Bacteria;p__Proteobacteria;c__Alphaproteobacteria;o__Acetobacterales;f__Acetobacteraceae;g__norank_f__Acetobacteraceae;s__metagenome_g__norank_f__Acetobacteraceae
OTU1347	rare taxa	0	0.75	Connectors	d__Bacteria;k__norank_d__Bacteria;p__Gemmatimonadota;c__Gemmatimonadetes;o__Gemmatimonadales;f__Gemmatimonadaceae;g__unclassified_f__Gemmatimonadaceae;s__unclassified_f__Gemmatimonadaceae
OTU1389	abundant taxa	0	1	Connectors	d__Bacteria;k__norank_d__Bacteria;p__Chloroflexi;c__TK10;o__norank_c__TK10;f__norank_o__norank_c__TK10;g__norank_f__norank_o__norank_c__TK10;s__uncultured_soil_bacterium_g__norank_f__norank_o__norank_c__TK10
OTU1526	abundant taxa	0	1	Connectors	d__Bacteria;k__norank_d__Bacteria;p__Planctomycetota;c__Planctomycetes;o__Gemmatales;f__Gemmataceae;g__norank_f__Gemmataceae;s__unclassified_g__norank_f__Gemmataceae
OTU1537	rare taxa	-0.57735	1	Connectors	d__Bacteria;k__norank_d__Bacteria;p__RCP2-54;c__norank_p__RCP2-54;o__norank_c__norank_p__RCP2-54;f__norank_o__norank_c__norank_p__RCP2-54;g__norank_f__norank_o__norank_c__norank_p__RCP2-54;s__uncultured_bacterium_g__norank_f__norank_o__norank_c__norank_p__RCP2-54
OTU1546	abundant taxa	0	1	Connectors	d__Bacteria;k__norank_d__Bacteria;p__Proteobacteria;c__Alphaproteobacteria;o__Rhizobiales;f__Hyphomicrobiaceae;g__Pedomicrobium;s__unclassified_g__Pedomicrobium
OTU1606	abundant taxa	-0.730297	0.75	Connectors	d__Bacteria;k__norank_d__Bacteria;p__Planctomycetota;c__Planctomycetes;o__Isosphaerales;f__Isosphaeraceae;g__norank_f__Isosphaeraceae;s__unclassified_g__norank_f__Isosphaeraceae
OTU1617	rare taxa	0	1	Connectors	d__Bacteria;k__norank_d__Bacteria;p__Proteobacteria;c__Gammaproteobacteria;o__Diplorickettsiales;f__Diplorickettsiaceae;g__Aquicella;s__uncultured_bacterium_g__Aquicella
OTU1660	abundant taxa	0	1	Connectors	d__Bacteria;k__norank_d__Bacteria;p__Actinobacteriota;c__Actinobacteria;o__Frankiales;f__Acidothermaceae;g__Acidothermus;s__uncultured_actinobacterium_g__Acidothermus
OTU1678	abundant taxa	-1.64317	1	Connectors	d__Bacteria;k__norank_d__Bacteria;p__Proteobacteria;c__Alphaproteobacteria;o__Acetobacterales;f__Acetobacteraceae;g__unclassified_f__Acetobacteraceae;s__unclassified_f__Acetobacteraceae
OTU1844	abundant taxa	0	1	Connectors	d__Bacteria;k__norank_d__Bacteria;p__Actinobacteriota;c__Actinobacteria;o__Corynebacteriales;f__Mycobacteriaceae;g__Mycobacterium;s__unclassified_g__Mycobacterium
OTU1868	abundant taxa	0	1	Connectors	d__Bacteria;k__norank_d__Bacteria;p__Acidobacteriota;c__Acidobacteriae;o__Bryobacterales;f__Bryobacteraceae;g__Bryobacter;s__unclassified_g__Bryobacter
OTU202	rare taxa	0	1	Connectors	d__Bacteria;k__norank_d__Bacteria;p__Myxococcota;c__Polyangia;o__Haliangiales;f__Haliangiaceae;g__Haliangium;s__unclassified_g__Haliangium
OTU2091	abundant taxa	-0.57735	1	Connectors	d__Bacteria;k__norank_d__Bacteria;p__Chloroflexi;c__Anaerolineae;o__SBR1031;f__norank_o__SBR1031;g__norank_f__norank_o__SBR1031;s__unclassified_g__norank_f__norank_o__SBR1031
OTU2095	abundant taxa	0	1	Connectors	d__Bacteria;k__norank_d__Bacteria;p__Proteobacteria;c__Alphaproteobacteria;o__unclassified_c__Alphaproteobacteria;f__unclassified_c__Alphaproteobacteria;g__unclassified_c__Alphaproteobacteria;s__unclassified_c__Alphaproteobacteria
OTU2214	abundant taxa	-0.447214	0.75	Connectors	d__Bacteria;k__norank_d__Bacteria;p__Chloroflexi;c__Ktedonobacteria;o__C0119;f__norank_o__C0119;g__norank_f__norank_o__C0119;s__uncultured_bacterium_g__norank_f__norank_o__C0119
OTU2429	abundant taxa	0	1	Connectors	d__Bacteria;k__norank_d__Bacteria;p__Myxococcota;c__Polyangia;o__Haliangiales;f__Haliangiaceae;g__Haliangium;s__uncultured_Nannocystineae_bacterium_g__Haliangium
OTU2474	abundant taxa	-0.57735	1	Connectors	d__Bacteria;k__norank_d__Bacteria;p__Planctomycetota;c__Planctomycetes;o__Isosphaerales;f__Isosphaeraceae;g__norank_f__Isosphaeraceae;s__unclassified_g__norank_f__Isosphaeraceae
OTU2648	rare taxa	-0.447214	1	Connectors	d__Bacteria;k__norank_d__Bacteria;p__Bacteroidota;c__Bacteroidia;o__Sphingobacteriales;f__Sphingobacteriaceae;g__Mucilaginibacter;s__unclassified_g__Mucilaginibacter
OTU2675	rare taxa	0	0.75	Connectors	d__Bacteria;k__norank_d__Bacteria;p__Verrucomicrobiota;c__Chlamydiae;o__Chlamydiales;f__Parachlamydiaceae;g__norank_f__Parachlamydiaceae;s__metagenome_g__norank_f__Parachlamydiaceae
OTU2748	abundant taxa	-0.57735	1	Connectors	d__Bacteria;k__norank_d__Bacteria;p__Proteobacteria;c__Alphaproteobacteria;o__Rhizobiales;f__Hyphomicrobiaceae;g__Pedomicrobium;s__uncultured_Hyphomicrobiaceae_bacterium_g__Pedomicrobium
OTU2769	abundant taxa	0	1	Connectors	d__Bacteria;k__norank_d__Bacteria;p__WPS-2;c__norank_p__WPS-2;o__norank_c__norank_p__WPS-2;f__norank_o__norank_c__norank_p__WPS-2;g__norank_f__norank_o__norank_c__norank_p__WPS-2;s__uncultured_Firmicutes_bacterium_g__norank_f__norank_o__norank_c__norank_p__WPS-2
OTU2809	abundant taxa	0	0.75	Connectors	d__Bacteria;k__norank_d__Bacteria;p__Gemmatimonadota;c__Gemmatimonadetes;o__Gemmatimonadales;f__Gemmatimonadaceae;g__Gemmatimonas;s__unclassified_g__Gemmatimonas
OTU2818	abundant taxa	-0.866025	0.75	Connectors	d__Bacteria;k__norank_d__Bacteria;p__Methylomirabilota;c__Methylomirabilia;o__Rokubacteriales;f__norank_o__Rokubacteriales;g__norank_f__norank_o__Rokubacteriales;s__uncultured_bacterium_g__norank_f__norank_o__Rokubacteriales
OTU2873	abundant taxa	0	1	Connectors	d__Bacteria;k__norank_d__Bacteria;p__Planctomycetota;c__Planctomycetes;o__Gemmatales;f__Gemmataceae;g__norank_f__Gemmataceae;s__uncultured_bacterium_g__norank_f__Gemmataceae
OTU2918	abundant taxa	-0.5	1	Connectors	d__Bacteria;k__norank_d__Bacteria;p__Acidobacteriota;c__Vicinamibacteria;o__Subgroup_17;f__norank_o__Subgroup_17;g__norank_f__norank_o__Subgroup_17;s__uncultured_bacterium_g__norank_f__norank_o__Subgroup_17
OTU2984	rare taxa	1.1547	0.75	Connectors	d__Bacteria;k__norank_d__Bacteria;p__WPS-2;c__norank_p__WPS-2;o__norank_c__norank_p__WPS-2;f__norank_o__norank_c__norank_p__WPS-2;g__norank_f__norank_o__norank_c__norank_p__WPS-2;s__uncultured_bacterium_g__norank_f__norank_o__norank_c__norank_p__WPS-2
OTU3052	rare taxa	0	1	Connectors	d__Bacteria;k__norank_d__Bacteria;p__Chloroflexi;c__Chloroflexia;o__unclassified_c__Chloroflexia;f__unclassified_c__Chloroflexia;g__unclassified_c__Chloroflexia;s__unclassified_c__Chloroflexia
OTU3075	rare taxa	-0.447214	1	Connectors	d__Bacteria;k__norank_d__Bacteria;p__Actinobacteriota;c__Acidimicrobiia;o__Microtrichales;f__Ilumatobacteraceae;g__norank_f__Ilumatobacteraceae;s__unclassified_g__norank_f__Ilumatobacteraceae
OTU31	rare taxa	0	1	Connectors	d__Bacteria;k__norank_d__Bacteria;p__Cyanobacteria;c__Vampirivibrionia;o__Obscuribacterales;f__Obscuribacteraceae;g__norank_f__Obscuribacteraceae;s__uncultured_bacterium_g__norank_f__Obscuribacteraceae
OTU3124	abundant taxa	-0.57735	1	Connectors	d__Bacteria;k__norank_d__Bacteria;p__Actinobacteriota;c__Actinobacteria;o__Catenulisporales;f__Actinospicaceae;g__Actinospica;s__uncultured_bacterium_g__Actinospica
OTU3165	abundant taxa	0	1	Connectors	d__Bacteria;k__norank_d__Bacteria;p__WPS-2;c__norank_p__WPS-2;o__norank_c__norank_p__WPS-2;f__norank_o__norank_c__norank_p__WPS-2;g__norank_f__norank_o__norank_c__norank_p__WPS-2;s__uncultured_bacterium_g__norank_f__norank_o__norank_c__norank_p__WPS-2
OTU3281	abundant taxa	-0.57735	1	Connectors	d__Bacteria;k__norank_d__Bacteria;p__Proteobacteria;c__Alphaproteobacteria;o__Elsterales;f__norank_o__Elsterales;g__norank_f__norank_o__Elsterales;s__uncultured_bacterium_g__norank_f__norank_o__Elsterales
OTU3363	abundant taxa	0	1	Connectors	d__Bacteria;k__norank_d__Bacteria;p__WPS-2;c__norank_p__WPS-2;o__norank_c__norank_p__WPS-2;f__norank_o__norank_c__norank_p__WPS-2;g__norank_f__norank_o__norank_c__norank_p__WPS-2;s__uncultured_bacterium_g__norank_f__norank_o__norank_c__norank_p__WPS-2
OTU341	abundant taxa	0	1	Connectors	d__Bacteria;k__norank_d__Bacteria;p__Actinobacteriota;c__Actinobacteria;o__Frankiales;f__Acidothermaceae;g__Acidothermus;s__unclassified_g__Acidothermus
OTU3487	rare taxa	0	1	Connectors	d__Bacteria;k__norank_d__Bacteria;p__Proteobacteria;c__Alphaproteobacteria;o__Elsterales;f__norank_o__Elsterales;g__norank_f__norank_o__Elsterales;s__unclassified_g__norank_f__norank_o__Elsterales
OTU3514	rare taxa	0	0.75	Connectors	d__Bacteria;k__norank_d__Bacteria;p__Actinobacteriota;c__Actinobacteria;o__Propionibacteriales;f__Nocardioidaceae;g__Nocardioides;s__Nocardioides_sp._g__Nocardioides
OTU3525	abundant taxa	0	1	Connectors	d__Bacteria;k__norank_d__Bacteria;p__Actinobacteriota;c__Actinobacteria;o__Pseudonocardiales;f__Pseudonocardiaceae;g__Crossiella;s__uncultured_bacterium_g__Crossiella
OTU3529	rare taxa	0	0.75	Connectors	d__Bacteria;k__norank_d__Bacteria;p__Planctomycetota;c__Planctomycetes;o__Isosphaerales;f__Isosphaeraceae;g__norank_f__Isosphaeraceae;s__unclassified_g__norank_f__Isosphaeraceae
OTU3594	abundant taxa	0	1	Connectors	d__Bacteria;k__norank_d__Bacteria;p__Actinobacteriota;c__Actinobacteria;o__Frankiales;f__Acidothermaceae;g__Acidothermus;s__uncultured_bacterium_g__Acidothermus
OTU3637	rare taxa	0	0.75	Connectors	d__Bacteria;k__norank_d__Bacteria;p__Proteobacteria;c__Gammaproteobacteria;o__Diplorickettsiales;f__Diplorickettsiaceae;g__Aquicella;s__unclassified_g__Aquicella
OTU3749	abundant taxa	0	1	Connectors	d__Bacteria;k__norank_d__Bacteria;p__Planctomycetota;c__Planctomycetes;o__Gemmatales;f__Gemmataceae;g__norank_f__Gemmataceae;s__uncultured_planctomycete_g__norank_f__Gemmataceae
OTU3820	rare taxa	0	0.75	Connectors	d__Bacteria;k__norank_d__Bacteria;p__Firmicutes;c__Bacilli;o__Bacillales;f__Bacillaceae;g__Bacillus;s__Bacillus_fastidiosus
OTU3853	abundant taxa	0	1	Connectors	d__Bacteria;k__norank_d__Bacteria;p__Acidobacteriota;c__Acidobacteriae;o__Bryobacterales;f__Bryobacteraceae;g__Bryobacter;s__unclassified_g__Bryobacter
OTU3930	rare taxa	0	1	Connectors	d__Bacteria;k__norank_d__Bacteria;p__Chloroflexi;c__Ktedonobacteria;o__Ktedonobacterales;f__Ktedonobacteraceae;g__norank_f__Ktedonobacteraceae;s__uncultured_bacterium_g__norank_f__Ktedonobacteraceae
OTU3966	rare taxa	-0.48795	0.75	Connectors	d__Bacteria;k__norank_d__Bacteria;p__Cyanobacteria;c__Vampirivibrionia;o__Vampirovibrionales;f__norank_o__Vampirovibrionales;g__norank_f__norank_o__Vampirovibrionales;s__uncultured_bacterium_g__norank_f__norank_o__Vampirovibrionales
OTU4021	abundant taxa	0	1	Connectors	d__Bacteria;k__norank_d__Bacteria;p__Proteobacteria;c__Alphaproteobacteria;o__Rhizobiales;f__Beijerinckiaceae;g__Methylobacterium-Methylorubrum;s__Methylobacterium_brachiatum
OTU4041	abundant taxa	0	1	Connectors	d__Bacteria;k__norank_d__Bacteria;p__Acidobacteriota;c__Acidobacteriae;o__Bryobacterales;f__Bryobacteraceae;g__Bryobacter;s__unclassified_g__Bryobacter
OTU4043	abundant taxa	0	1	Connectors	d__Bacteria;k__norank_d__Bacteria;p__Proteobacteria;c__Alphaproteobacteria;o__Rhizobiales;f__Beijerinckiaceae;g__alphaI_cluster;s__uncultured_bacterium_g__alphaI_cluster
OTU4240	abundant taxa	0	1	Connectors	d__Bacteria;k__norank_d__Bacteria;p__Firmicutes;c__Bacilli;o__Paenibacillales;f__Paenibacillaceae;g__Paenibacillus;s__unclassified_g__Paenibacillus
OTU425	abundant taxa	0	1	Connectors	d__Bacteria;k__norank_d__Bacteria;p__Firmicutes;c__Clostridia;o__Lachnospirales;f__Lachnospiraceae;g__Anaerocolumna;s__uncultured_bacterium_g__Anaerocolumna
OTU427	abundant taxa	0	1	Connectors	d__Bacteria;k__norank_d__Bacteria;p__Proteobacteria;c__Alphaproteobacteria;o__Micropepsales;f__Micropepsaceae;g__norank_f__Micropepsaceae;s__unclassified_g__norank_f__Micropepsaceae
OTU4274	rare taxa	0	0.75	Connectors	d__Bacteria;k__norank_d__Bacteria;p__Elusimicrobiota;c__Lineage_IIa;o__norank_c__Lineage_IIa;f__norank_o__norank_c__Lineage_IIa;g__norank_f__norank_o__norank_c__Lineage_IIa;s__unclassified_g__norank_f__norank_o__norank_c__Lineage_IIa
OTU4288	abundant taxa	0	1	Connectors	d__Bacteria;k__norank_d__Bacteria;p__WPS-2;c__norank_p__WPS-2;o__norank_c__norank_p__WPS-2;f__norank_o__norank_c__norank_p__WPS-2;g__norank_f__norank_o__norank_c__norank_p__WPS-2;s__unclassified_g__norank_f__norank_o__norank_c__norank_p__WPS-2
OTU4400	abundant taxa	0	1	Connectors	d__Bacteria;k__norank_d__Bacteria;p__Proteobacteria;c__Gammaproteobacteria;o__Gammaproteobacteria_Incertae_Sedis;f__unclassified_o__Gammaproteobacteria_Incertae_Sedis;g__Acidibacter;s__uncultured_gamma_proteobacterium_g__Acidibacter
OTU45	abundant taxa	0	0.75	Connectors	d__Bacteria;k__norank_d__Bacteria;p__Acidobacteriota;c__Vicinamibacteria;o__Vicinamibacterales;f__norank_o__Vicinamibacterales;g__norank_f__norank_o__Vicinamibacterales;s__unclassified_g__norank_f__norank_o__Vicinamibacterales
OTU4594	abundant taxa	0	1	Connectors	d__Bacteria;k__norank_d__Bacteria;p__Actinobacteriota;c__Actinobacteria;o__Frankiales;f__Acidothermaceae;g__Acidothermus;s__unclassified_g__Acidothermus
OTU464	abundant taxa	0	1	Connectors	d__Bacteria;k__norank_d__Bacteria;p__Acidobacteriota;c__Acidobacteriae;o__Acidobacteriales;f__Acidobacteriaceae_Subgroup_1;g__Occallatibacter;s__uncultured_Acidobacteria_bacterium_g__Occallatibacter
OTU4736	rare taxa	-0.5	1	Connectors	d__Bacteria;k__norank_d__Bacteria;p__Acidobacteriota;c__Acidobacteriae;o__Subgroup_2;f__norank_o__Subgroup_2;g__norank_f__norank_o__Subgroup_2;s__unclassified_g__norank_f__norank_o__Subgroup_2
OTU4797	rare taxa	0	0.75	Connectors	d__Bacteria;k__norank_d__Bacteria;p__Chloroflexi;c__AD3;o__norank_c__AD3;f__norank_o__norank_c__AD3;g__norank_f__norank_o__norank_c__AD3;s__unclassified_g__norank_f__norank_o__norank_c__AD3
OTU4862	rare taxa	0	0.75	Connectors	d__Bacteria;k__norank_d__Bacteria;p__Verrucomicrobiota;c__Chlamydiae;o__Chlamydiales;f__Parachlamydiaceae;g__unclassified_f__Parachlamydiaceae;s__unclassified_f__Parachlamydiaceae
OTU4867	abundant taxa	0	1	Connectors	d__Bacteria;k__norank_d__Bacteria;p__Chloroflexi;c__Ktedonobacteria;o__Ktedonobacterales;f__Ktedonobacteraceae;g__HSB_OF53-F07;s__uncultured_bacterium_g__HSB_OF53-F07
OTU4894	abundant taxa	0	0.75	Connectors	d__Bacteria;k__norank_d__Bacteria;p__Acidobacteriota;c__Acidobacteriae;o__Subgroup_2;f__norank_o__Subgroup_2;g__norank_f__norank_o__Subgroup_2;s__unclassified_g__norank_f__norank_o__Subgroup_2
OTU4903	abundant taxa	0	1	Connectors	d__Bacteria;k__norank_d__Bacteria;p__Methylomirabilota;c__Methylomirabilia;o__Rokubacteriales;f__norank_o__Rokubacteriales;g__norank_f__norank_o__Rokubacteriales;s__uncultured_bacterium_g__norank_f__norank_o__Rokubacteriales
OTU4905	abundant taxa	0	1	Connectors	d__Bacteria;k__norank_d__Bacteria;p__Acidobacteriota;c__Acidobacteriae;o__Subgroup_2;f__norank_o__Subgroup_2;g__norank_f__norank_o__Subgroup_2;s__uncultured_forest_soil_bacterium_g__norank_f__norank_o__Subgroup_2
OTU5075	rare taxa	0.447214	0.75	Connectors	d__Bacteria;k__norank_d__Bacteria;p__Firmicutes;c__Desulfitobacteriia;o__Desulfitobacteriales;f__Desulfitobacteriaceae;g__Desulfosporosinus;s__uncultured_Desulfosporosinus_sp._g__Desulfosporosinus
OTU5116	abundant taxa	-0.57735	1	Connectors	d__Bacteria;k__norank_d__Bacteria;p__Acidobacteriota;c__Vicinamibacteria;o__Vicinamibacterales;f__norank_o__Vicinamibacterales;g__norank_f__norank_o__Vicinamibacterales;s__unclassified_g__norank_f__norank_o__Vicinamibacterales
OTU5134	abundant taxa	0	0.75	Connectors	d__Bacteria;k__norank_d__Bacteria;p__Chloroflexi;c__Ktedonobacteria;o__Ktedonobacterales;f__JG30-KF-AS9;g__norank_f__JG30-KF-AS9;s__unclassified_g__norank_f__JG30-KF-AS9
OTU5197	abundant taxa	1.1547	0.75	Connectors	d__Bacteria;k__norank_d__Bacteria;p__Actinobacteriota;c__Actinobacteria;o__Streptosporangiales;f__Thermomonosporaceae;g__Actinomadura;s__unclassified_g__Actinomadura
OTU5363	rare taxa	0	1	Connectors	d__Bacteria;k__norank_d__Bacteria;p__Bacteroidota;c__Bacteroidia;o__Chitinophagales;f__Chitinophagaceae;g__Dinghuibacter;s__Dinghuibacter_silviterrae
OTU552	abundant taxa	0	1	Connectors	d__Bacteria;k__norank_d__Bacteria;p__Proteobacteria;c__Alphaproteobacteria;o__Rhizobiales;f__Beijerinckiaceae;g__Methylocella;s__unclassified_g__Methylocella
OTU5664	rare taxa	0	1	Connectors	d__Bacteria;k__norank_d__Bacteria;p__Proteobacteria;c__Gammaproteobacteria;o__Diplorickettsiales;f__Diplorickettsiaceae;g__norank_f__Diplorickettsiaceae;s__unclassified_g__norank_f__Diplorickettsiaceae
OTU5741	abundant taxa	0	1	Connectors	d__Bacteria;k__norank_d__Bacteria;p__Actinobacteriota;c__Acidimicrobiia;o__IMCC26256;f__norank_o__IMCC26256;g__norank_f__norank_o__IMCC26256;s__uncultured_thermal_soil_bacterium_g__norank_f__norank_o__IMCC26256
OTU5805	abundant taxa	0	1	Connectors	d__Bacteria;k__norank_d__Bacteria;p__Actinobacteriota;c__Thermoleophilia;o__Solirubrobacterales;f__Solirubrobacteraceae;g__norank_f__Solirubrobacteraceae;s__soil_metagenome_g__norank_f__Solirubrobacteraceae
OTU5948	rare taxa	-0.5	1	Connectors	d__Bacteria;k__norank_d__Bacteria;p__Cyanobacteria;c__Vampirivibrionia;o__Obscuribacterales;f__Obscuribacteraceae;g__norank_f__Obscuribacteraceae;s__uncultured_bacterium_g__norank_f__Obscuribacteraceae
OTU6100	rare taxa	0	0.75	Connectors	d__Bacteria;k__norank_d__Bacteria;p__Bdellovibrionota;c__Oligoflexia;o__0319-6G20;f__norank_o__0319-6G20;g__norank_f__norank_o__0319-6G20;s__unclassified_g__norank_f__norank_o__0319-6G20
OTU6120	abundant taxa	-1.22474	1	Connectors	d__Bacteria;k__norank_d__Bacteria;p__Gemmatimonadota;c__Gemmatimonadetes;o__Gemmatimonadales;f__Gemmatimonadaceae;g__norank_f__Gemmatimonadaceae;s__unclassified_g__norank_f__Gemmatimonadaceae
OTU6279	rare taxa	0	1	Connectors	d__Bacteria;k__norank_d__Bacteria;p__Proteobacteria;c__Gammaproteobacteria;o__Gammaproteobacteria_Incertae_Sedis;f__unclassified_o__Gammaproteobacteria_Incertae_Sedis;g__Candidatus_Ovatusbacter;s__uncultured_bacterium_g__Candidatus_Ovatusbacter
OTU6445	abundant taxa	0	1	Connectors	d__Bacteria;k__norank_d__Bacteria;p__Chloroflexi;c__AD3;o__norank_c__AD3;f__norank_o__norank_c__AD3;g__norank_f__norank_o__norank_c__AD3;s__uncultured_bacterium_g__norank_f__norank_o__norank_c__AD3
OTU6528	rare taxa	-0.57735	1	Connectors	d__Bacteria;k__norank_d__Bacteria;p__Proteobacteria;c__Gammaproteobacteria;o__Diplorickettsiales;f__Diplorickettsiaceae;g__norank_f__Diplorickettsiaceae;s__unclassified_g__norank_f__Diplorickettsiaceae
OTU6539	abundant taxa	0	1	Connectors	d__Bacteria;k__norank_d__Bacteria;p__Proteobacteria;c__Gammaproteobacteria;o__Burkholderiales;f__unclassified_o__Burkholderiales;g__unclassified_o__Burkholderiales;s__unclassified_o__Burkholderiales
OTU6623	abundant taxa	0	1	Connectors	d__Bacteria;k__norank_d__Bacteria;p__Planctomycetota;c__Planctomycetes;o__Gemmatales;f__Gemmataceae;g__norank_f__Gemmataceae;s__uncultured_planctomycete_g__norank_f__Gemmataceae
OTU6706	abundant taxa	0	1	Connectors	d__Bacteria;k__norank_d__Bacteria;p__Planctomycetota;c__Planctomycetes;o__Isosphaerales;f__Isosphaeraceae;g__unclassified_f__Isosphaeraceae;s__unclassified_f__Isosphaeraceae
OTU6718	rare taxa	-0.866025	0.75	Connectors	d__Bacteria;k__norank_d__Bacteria;p__Verrucomicrobiota;c__Chlamydiae;o__Chlamydiales;f__Parachlamydiaceae;g__Neochlamydia;s__uncultured_Chlamydiales_bacterium_g__Neochlamydia
OTU683	abundant taxa	0	1	Connectors	d__Bacteria;k__norank_d__Bacteria;p__Dependentiae;c__Babeliae;o__Babeliales;f__Vermiphilaceae;g__norank_f__Vermiphilaceae;s__uncultured_bacterium_g__norank_f__Vermiphilaceae
OTU6909	rare taxa	0	1	Connectors	d__Bacteria;k__norank_d__Bacteria;p__Verrucomicrobiota;c__Chlamydiae;o__Chlamydiales;f__Parachlamydiaceae;g__Neochlamydia;s__metagenome_g__Neochlamydia
OTU6996	abundant taxa	0	1	Connectors	d__Bacteria;k__norank_d__Bacteria;p__Proteobacteria;c__Gammaproteobacteria;o__Burkholderiales;f__SC-I-84;g__norank_f__SC-I-84;s__uncultured_soil_bacterium_g__norank_f__SC-I-84
OTU7028	abundant taxa	0	1	Connectors	d__Bacteria;k__norank_d__Bacteria;p__Proteobacteria;c__Alphaproteobacteria;o__Acetobacterales;f__Acetobacteraceae;g__norank_f__Acetobacteraceae;s__unclassified_g__norank_f__Acetobacteraceae
OTU7048	rare taxa	-0.730297	0.75	Connectors	d__Bacteria;k__norank_d__Bacteria;p__Verrucomicrobiota;c__Verrucomicrobiae;o__Pedosphaerales;f__Pedosphaeraceae;g__norank_f__Pedosphaeraceae;s__unclassified_g__norank_f__Pedosphaeraceae
OTU7050	abundant taxa	0	1	Connectors	d__Bacteria;k__norank_d__Bacteria;p__Planctomycetota;c__Planctomycetes;o__Isosphaerales;f__Isosphaeraceae;g__Candidatus_Nostocoida;s__uncultured_soil_bacterium_g__Candidatus_Nostocoida
OTU7270	abundant taxa	0	0.75	Connectors	d__Bacteria;k__norank_d__Bacteria;p__NB1-j;c__norank_p__NB1-j;o__norank_c__norank_p__NB1-j;f__norank_o__norank_c__norank_p__NB1-j;g__norank_f__norank_o__norank_c__norank_p__NB1-j;s__uncultured_soil_bacterium_g__norank_f__norank_o__norank
OTU7348	abundant taxa	0	1	Connectors	d__Bacteria;k__norank_d__Bacteria;p__Chloroflexi;c__Ktedonobacteria;o__Ktedonobacterales;f__JG30-KF-AS9;g__norank_f__JG30-KF-AS9;s__uncultured_bacterium_g__norank_f__JG30-KF-AS9
OTU7349	abundant taxa	-0.447214	0.75	Connectors	d__Bacteria;k__norank_d__Bacteria;p__Chloroflexi;c__Ktedonobacteria;o__Ktedonobacterales;f__Ktedonobacteraceae;g__FCPS473;s__uncultured_bacterium_g__FCPS473
OTU7371	abundant taxa	0	1	Connectors	d__Bacteria;k__norank_d__Bacteria;p__Proteobacteria;c__Alphaproteobacteria;o__Rhizobiales;f__Beijerinckiaceae;g__unclassified_f__Beijerinckiaceae;s__unclassified_f__Beijerinckiaceae
OTU7428	rare taxa	0	1	Connectors	d__Bacteria;k__norank_d__Bacteria;p__Firmicutes;c__Bacilli;o__Paenibacillales;f__Paenibacillaceae;g__Paenibacillus;s__unclassified_g__Paenibacillus
OTU7536	abundant taxa	-0.67082	1	Connectors	d__Bacteria;k__norank_d__Bacteria;p__Planctomycetota;c__Planctomycetes;o__Isosphaerales;f__Isosphaeraceae;g__norank_f__Isosphaeraceae;s__unclassified_g__norank_f__Isosphaeraceae
OTU7645	abundant taxa	0	1	Connectors	d__Bacteria;k__norank_d__Bacteria;p__Acidobacteriota;c__Vicinamibacteria;o__Vicinamibacterales;f__norank_o__Vicinamibacterales;g__norank_f__norank_o__Vicinamibacterales;s__unclassified_g__norank_f__norank_o__Vicinamibacterales
OTU7823	rare taxa	0	0.75	Connectors	d__Bacteria;k__norank_d__Bacteria;p__Verrucomicrobiota;c__Chlamydiae;o__Chlamydiales;f__Parachlamydiaceae;g__norank_f__Parachlamydiaceae;s__metagenome_g__norank_f__Parachlamydiaceae
OTU7857	abundant taxa	0	1	Connectors	d__Bacteria;k__norank_d__Bacteria;p__Myxococcota;c__Polyangia;o__Haliangiales;f__Haliangiaceae;g__Haliangium;s__unclassified_g__Haliangium
OTU7993	abundant taxa	0	1	Connectors	d__Bacteria;k__norank_d__Bacteria;p__Acidobacteriota;c__Holophagae;o__Subgroup_7;f__norank_o__Subgroup_7;g__norank_f__norank_o__Subgroup_7;s__uncultured_bacterium_g__norank_f__norank_o__Subgroup_7
OTU8032	abundant taxa	0	1	Connectors	d__Bacteria;k__norank_d__Bacteria;p__Proteobacteria;c__Alphaproteobacteria;o__Elsterales;f__norank_o__Elsterales;g__norank_f__norank_o__Elsterales;s__uncultured_bacterium_g__norank_f__norank_o__Elsterales
OTU8089	rare taxa	0	1	Connectors	d__Bacteria;k__norank_d__Bacteria;p__Planctomycetota;c__Planctomycetes;o__Gemmatales;f__Gemmataceae;g__norank_f__Gemmataceae;s__unclassified_g__norank_f__Gemmataceae
OTU8103	abundant taxa	1.1547	0.75	Connectors	d__Bacteria;k__norank_d__Bacteria;p__WPS-2;c__norank_p__WPS-2;o__norank_c__norank_p__WPS-2;f__norank_o__norank_c__norank_p__WPS-2;g__norank_f__norank_o__norank_c__norank_p__WPS-2;s__uncultured_bacterium_g__norank_f__norank_o__norank_c__norank_p__WPS-2
OTU816	abundant taxa	0	1	Connectors	d__Bacteria;k__norank_d__Bacteria;p__Proteobacteria;c__Gammaproteobacteria;o__KF-JG30-C25;f__norank_o__KF-JG30-C25;g__norank_f__norank_o__KF-JG30-C25;s__uncultured_soil_bacterium_g__norank_f__norank_o__KF-JG30-C25
OTU8257	abundant taxa	0	1	Connectors	d__Bacteria;k__norank_d__Bacteria;p__Planctomycetota;c__Planctomycetes;o__Gemmatales;f__Gemmataceae;g__norank_f__Gemmataceae;s__unclassified_g__norank_f__Gemmataceae
OTU8467	rare taxa	-1.3762	0.75	Connectors	d__Bacteria;k__norank_d__Bacteria;p__Chloroflexi;c__Ktedonobacteria;o__Ktedonobacterales;f__Ktedonobacteraceae;g__norank_f__Ktedonobacteraceae;s__unclassified_g__norank_f__Ktedonobacteraceae
OTU8508	rare taxa	0	1	Connectors	d__Bacteria;k__norank_d__Bacteria;p__Myxococcota;c__Myxococcia;o__Myxococcales;f__Myxococcaceae;g__P3OB-42;s__uncultured_Archangiaceae_bacterium_g__P3OB-42
OTU8511	rare taxa	1.1547	0.75	Connectors	d__Bacteria;k__norank_d__Bacteria;p__Firmicutes;c__Bacilli;o__Thermoactinomycetales;f__Thermoactinomycetaceae;g__Shimazuella;s__uncultured_bacterium_g__Shimazuella
OTU8514	abundant taxa	0	1	Connectors	d__Bacteria;k__norank_d__Bacteria;p__Acidobacteriota;c__Acidobacteriae;o__Bryobacterales;f__Bryobacteraceae;g__Bryobacter;s__uncultured_Acidobacteria_bacterium_g__Bryobacter
OTU8595	rare taxa	-0.447214	0.75	Connectors	d__Bacteria;k__norank_d__Bacteria;p__Bdellovibrionota;c__Oligoflexia;o__Oligoflexales;f__norank_o__Oligoflexales;g__norank_f__norank_o__Oligoflexales;s__uncultured_bacterium_g__norank_f__norank_o__Oligoflexales
OTU8603	rare taxa	0	0.75	Connectors	d__Bacteria;k__norank_d__Bacteria;p__Myxococcota;c__Polyangia;o__Polyangiales;f__Polyangiaceae;g__Minicystis;s__unclassified_g__Minicystis
OTU8625	abundant taxa	0	1	Connectors	d__Bacteria;k__norank_d__Bacteria;p__Chloroflexi;c__Ktedonobacteria;o__Ktedonobacterales;f__Ktedonobacteraceae;g__unclassified_f__Ktedonobacteraceae;s__unclassified_f__Ktedonobacteraceae
OTU8680	abundant taxa	0	1	Connectors	d__Bacteria;k__norank_d__Bacteria;p__Chloroflexi;c__AD3;o__norank_c__AD3;f__norank_o__norank_c__AD3;g__norank_f__norank_o__norank_c__AD3;s__unclassified_g__norank_f__norank_o__norank_c__AD3
OTU8694	abundant taxa	0	1	Connectors	d__Bacteria;k__norank_d__Bacteria;p__Proteobacteria;c__Alphaproteobacteria;o__Micropepsales;f__Micropepsaceae;g__norank_f__Micropepsaceae;s__metagenome_g__norank_f__Micropepsaceae
OTU8716	abundant taxa	0	1	Connectors	d__Bacteria;k__norank_d__Bacteria;p__Planctomycetota;c__Planctomycetes;o__Isosphaerales;f__Isosphaeraceae;g__norank_f__Isosphaeraceae;s__unclassified_g__norank_f__Isosphaeraceae
OTU8784	abundant taxa	0	1	Connectors	d__Bacteria;k__norank_d__Bacteria;p__Planctomycetota;c__Planctomycetes;o__Gemmatales;f__Gemmataceae;g__norank_f__Gemmataceae;s__unclassified_g__norank_f__Gemmataceae
OTU8834	abundant taxa	0	1	Connectors	d__Bacteria;k__norank_d__Bacteria;p__Actinobacteriota;c__Actinobacteria;o__Frankiales;f__Acidothermaceae;g__Acidothermus;s__unclassified_g__Acidothermus
OTU8857	abundant taxa	0	1	Connectors	d__Bacteria;k__norank_d__Bacteria;p__Chloroflexi;c__Ktedonobacteria;o__Ktedonobacterales;f__Ktedonobacteraceae;g__unclassified_f__Ktedonobacteraceae;s__unclassified_f__Ktedonobacteraceae
OTU8866	rare taxa	0	1	Connectors	d__Bacteria;k__norank_d__Bacteria;p__Chloroflexi;c__Ktedonobacteria;o__Ktedonobacterales;f__JG30-KF-AS9;g__norank_f__JG30-KF-AS9;s__unclassified_g__norank_f__JG30-KF-AS9
OTU8879	rare taxa	0	1	Connectors	d__Bacteria;k__norank_d__Bacteria;p__Armatimonadota;c__Armatimonadia;o__Armatimonadales;f__norank_o__Armatimonadales;g__norank_f__norank_o__Armatimonadales;s__uncultured_bacterium_g__norank_f__norank_o__Armatimonadales
OTU8881	rare taxa	-0.447214	0.75	Connectors	d__Bacteria;k__norank_d__Bacteria;p__Firmicutes;c__Clostridia;o__Lachnospirales;f__Lachnospiraceae;g__Shuttleworthia;s__uncultured_bacterium_g__Shuttleworthia
OTU8895	abundant taxa	-0.57735	1	Connectors	d__Bacteria;k__norank_d__Bacteria;p__Acidobacteriota;c__Vicinamibacteria;o__Vicinamibacterales;f__norank_o__Vicinamibacterales;g__norank_f__norank_o__Vicinamibacterales;s__unclassified_g__norank_f__norank_o__Vicinamibacterales
OTU8951	abundant taxa	0	1	Connectors	d__Bacteria;k__norank_d__Bacteria;p__Planctomycetota;c__Planctomycetes;o__Gemmatales;f__Gemmataceae;g__norank_f__Gemmataceae;s__unclassified_g__norank_f__Gemmataceae
OTU8966	rare taxa	0	1	Connectors	d__Bacteria;k__norank_d__Bacteria;p__Verrucomicrobiota;c__Chlamydiae;o__Chlamydiales;f__Parachlamydiaceae;g__norank_f__Parachlamydiaceae;s__metagenome_g__norank_f__Parachlamydiaceae
OTU8988	rare taxa	0	0.75	Connectors	d__Bacteria;k__norank_d__Bacteria;p__Proteobacteria;c__Gammaproteobacteria;o__Burkholderiales;f__Burkholderiaceae;g__Mycoavidus;s__unclassified_g__Mycoavidus
OTU9010	rare taxa	-1.9518	1	Connectors	d__Bacteria;k__norank_d__Bacteria;p__Gemmatimonadota;c__Gemmatimonadetes;o__Gemmatimonadales;f__Gemmatimonadaceae;g__Gemmatimonas;s__unclassified_g__Gemmatimonas
OTU9018	abundant taxa	0	1	Connectors	d__Bacteria;k__norank_d__Bacteria;p__Proteobacteria;c__Alphaproteobacteria;o__Elsterales;f__norank_o__Elsterales;g__norank_f__norank_o__Elsterales;s__uncultured_forest_soil_bacterium_g__norank
OTU9043	abundant taxa	0	1	Connectors	d__Bacteria;k__norank_d__Bacteria;p__Chloroflexi;c__Ktedonobacteria;o__Ktedonobacterales;f__Ktedonobacteraceae;g__FCPS473;s__uncultured_bacterium_g__FCPS473
OTU9071	rare taxa	-0.57735	1	Connectors	d__Bacteria;k__norank_d__Bacteria;p__Verrucomicrobiota;c__Chlamydiae;o__Chlamydiales;f__Parachlamydiaceae;g__Neochlamydia;s__uncultured_Chlamydiales_bacterium_g__Neochlamydia
OTU9145	rare taxa	0	0.75	Connectors	d__Bacteria;k__norank_d__Bacteria;p__Armatimonadota;c__norank_p__Armatimonadota;o__norank_c__norank_p__Armatimonadota;f__norank_o__norank_c__norank_p__Armatimonadota;g__norank_f__norank_o__norank_c__norank_p__Armatimonadota;s__unclassified_g__norank_f__norank_o__norank_c__norank_p__Armatimonadota
OTU9161	rare taxa	-1.11803	1	Connectors	d__Bacteria;k__norank_d__Bacteria;p__Verrucomicrobiota;c__Chlamydiae;o__Chlamydiales;f__Parachlamydiaceae;g__unclassified_f__Parachlamydiaceae;s__unclassified_f__Parachlamydiaceae
OTU9170	abundant taxa	0	1	Connectors	d__Bacteria;k__norank_d__Bacteria;p__Chloroflexi;c__Ktedonobacteria;o__Ktedonobacterales;f__Ktedonobacteraceae;g__unclassified_f__Ktedonobacteraceae;s__unclassified_f__Ktedonobacteraceae
OTU9194	rare taxa	1.1547	0.75	Connectors	d__Bacteria;k__norank_d__Bacteria;p__Firmicutes;c__Clostridia;o__Oscillospirales;f__Oscillospiraceae;g__unclassified_f__Oscillospiraceae;s__unclassified_f__Oscillospiraceae
OTU9200	abundant taxa	-0.57735	1	Connectors	d__Bacteria;k__norank_d__Bacteria;p__Proteobacteria;c__Gammaproteobacteria;o__Burkholderiales;f__Comamonadaceae;g__Ramlibacter;s__unclassified_g__Ramlibacter
OTU9233	rare taxa	0	0.75	Connectors	d__Bacteria;k__norank_d__Bacteria;p__Dependentiae;c__Babeliae;o__Babeliales;f__Vermiphilaceae;g__norank_f__Vermiphilaceae;s__uncultured_bacterium_g__norank_f__Vermiphilaceae
OTU9296	rare taxa	0	0.75	Connectors	d__Bacteria;k__norank_d__Bacteria;p__Bacteroidota;c__Bacteroidia;o__Chitinophagales;f__Chitinophagaceae;g__Flavisolibacter;s__uncultured_bacterium_g__Flavisolibacter
OTU9297	rare taxa	-1.62019	1	Connectors	d__Bacteria;k__norank_d__Bacteria;p__Armatimonadota;c__Chthonomonadetes;o__Chthonomonadales;f__Chthonomonadaceae;g__Chthonomonas;s__uncultured_bacterium_g__Chthonomonas
OTU9322	abundant taxa	0	1	Connectors	d__Bacteria;k__norank_d__Bacteria;p__Verrucomicrobiota;c__Chlamydiae;o__Chlamydiales;f__Parachlamydiaceae;g__Candidatus_Protochlamydia;s__metagenome_g__Candidatus_Protochlamydia
OTU9338	rare taxa	0	1	Connectors	d__Bacteria;k__norank_d__Bacteria;p__Armatimonadota;c__Chthonomonadetes;o__Chthonomonadales;f__norank_o__Chthonomonadales;g__norank_f__norank_o__Chthonomonadales;s__uncultured_bacterium_g__norank_f__norank_o__Chthonomonadales
OTU9407	abundant taxa	0	1	Connectors	d__Bacteria;k__norank_d__Bacteria;p__Actinobacteriota;c__Acidimicrobiia;o__norank_c__Acidimicrobiia;f__norank_o__norank_c__Acidimicrobiia;g__norank_f__norank_o__norank_c__Acidimicrobiia;s__uncultured_bacterium_g__norank_f__norank_o__norank_c__Acidimicrobiia
OTU9455	rare taxa	-0.57735	1	Connectors	d__Bacteria;k__norank_d__Bacteria;p__Patescibacteria;c__Saccharimonadia;o__Saccharimonadales;f__norank_o__Saccharimonadales;g__norank_f__norank_o__Saccharimonadales;s__uncultured_bacterium_g__norank_f__norank_o__Saccharimonadales
OTU9597	rare taxa	0	1	Connectors	d__Bacteria;k__norank_d__Bacteria;p__Bdellovibrionota;c__Oligoflexia;o__0319-6G20;f__norank_o__0319-6G20;g__norank_f__norank_o__0319-6G20;s__unclassified_g__norank_f__norank_o__0319-6G20
OTU9669	abundant taxa	0	1	Connectors	d__Bacteria;k__norank_d__Bacteria;p__Acidobacteriota;c__Acidobacteriae;o__Acidobacteriales;f__Acidobacteriaceae_Subgroup_1;g__Granulicella;s__unclassified_g__Granulicella
OTU9714	rare taxa	0	1	Connectors	d__Bacteria;k__norank_d__Bacteria;p__Planctomycetota;c__vadinHA49;o__norank_c__vadinHA49;f__norank_o__norank_c__vadinHA49;g__norank_f__norank_o__norank_c__vadinHA49;s__unclassified_g__norank_f__norank_o__norank_c__vadinHA49
OTU9715	rare taxa	0	1	Connectors	d__Bacteria;k__norank_d__Bacteria;p__Cyanobacteria;c__Cyanobacteriia;o__Chloroplast;f__norank_o__Chloroplast;g__norank_f__norank_o__Chloroplast;s__unclassified_g__norank_f__norank_o__Chloroplast
OTU9734	rare taxa	0	1	Connectors	d__Bacteria;k__norank_d__Bacteria;p__Chloroflexi;c__AD3;o__norank_c__AD3;f__norank_o__norank_c__AD3;g__norank_f__norank_o__norank_c__AD3;s__uncultured_bacterium_g__norank_f__norank_o__norank_c__AD3

## Sheet: 430 m at winter
OTU ID	Category	within_module_connectivities	among_module_connectivities	type	Taxonomy
OTU1026	abundant taxa	0	0.75	Connectors	d__Bacteria;k__norank_d__Bacteria;p__Proteobacteria;c__Alphaproteobacteria;o__Rhizobiales;f__Labraceae;g__Labrys;s__Labrys_miyagiensis
OTU1027	abundant taxa	0	1	Connectors	d__Bacteria;k__norank_d__Bacteria;p__Actinobacteriota;c__Acidimicrobiia;o__norank_c__Acidimicrobiia;f__norank_o__norank_c__Acidimicrobiia;g__norank_f__norank_o__norank_c__Acidimicrobiia;s__uncultured_forest_soil_bacterium_g__norank_f__norank_o__norank_c__Acidimicrobiia
OTU1067	abundant taxa	-0.447214	0.75	Connectors	d__Bacteria;k__norank_d__Bacteria;p__Proteobacteria;c__Alphaproteobacteria;o__Elsterales;f__norank_o__Elsterales;g__norank_f__norank_o__Elsterales;s__uncultured_Alphaproteobacteria_bacterium_g__norank_f__norank_o__Elsterales
OTU1075	abundant taxa	0	1	Connectors	d__Bacteria;k__norank_d__Bacteria;p__Proteobacteria;c__Alphaproteobacteria;o__Rickettsiales;f__AB1;g__norank_f__AB1;s__uncultured_proteobacterium_g__norank_f__AB1
OTU1102	abundant taxa	0	1	Connectors	d__Bacteria;k__norank_d__Bacteria;p__Proteobacteria;c__Alphaproteobacteria;o__Micropepsales;f__Micropepsaceae;g__norank_f__Micropepsaceae;s__metagenome_g__norank_f__Micropepsaceae
OTU1106	rare taxa	0	1	Connectors	d__Bacteria;k__norank_d__Bacteria;p__Dependentiae;c__Babeliae;o__Babeliales;f__Vermiphilaceae;g__norank_f__Vermiphilaceae;s__uncultured_bacterium_g__norank_f__Vermiphilaceae
OTU1151	abundant taxa	0	1	Connectors	d__Bacteria;k__norank_d__Bacteria;p__Proteobacteria;c__Alphaproteobacteria;o__Rhizobiales;f__Xanthobacteraceae;g__unclassified_f__Xanthobacteraceae;s__unclassified_f__Xanthobacteraceae
OTU1174	abundant taxa	-0.57735	1	Connectors	d__Bacteria;k__norank_d__Bacteria;p__Proteobacteria;c__Gammaproteobacteria;o__Burkholderiales;f__Burkholderiaceae;g__Burkholderia-Caballeronia-Paraburkholderia;s__unclassified_g__Burkholderia-Caballeronia-Paraburkholderia
OTU1360	abundant taxa	0	0.75	Connectors	d__Bacteria;k__norank_d__Bacteria;p__Proteobacteria;c__Alphaproteobacteria;o__Rhizobiales;f__A0839;g__norank_f__A0839;s__uncultured_proteobacterium_g__norank_f__A0839
OTU1432	rare taxa	0	1	Connectors	d__Bacteria;k__norank_d__Bacteria;p__Proteobacteria;c__Gammaproteobacteria;o__Salinisphaerales;f__Solimonadaceae;g__Polycyclovorans;s__uncultured_Xanthomonadaceae_bacterium_g__Polycyclovorans
OTU1516	abundant taxa	0	1	Connectors	d__Bacteria;k__norank_d__Bacteria;p__Actinobacteriota;c__Acidimicrobiia;o__IMCC26256;f__norank_o__IMCC26256;g__norank_f__norank_o__IMCC26256;s__unclassified_g__norank_f__norank_o__IMCC26256
OTU1525	abundant taxa	-0.57735	1	Connectors	d__Bacteria;k__norank_d__Bacteria;p__Actinobacteriota;c__Actinobacteria;o__Frankiales;f__Acidothermaceae;g__Acidothermus;s__uncultured_bacterium_g__Acidothermus
OTU1537	rare taxa	-0.243975	0.75	Connectors	d__Bacteria;k__norank_d__Bacteria;p__RCP2-54;c__norank_p__RCP2-54;o__norank_c__norank_p__RCP2-54;f__norank_o__norank_c__norank_p__RCP2-54;g__norank_f__norank_o__norank_c__norank_p__RCP2-54;s__uncultured_bacterium_g__norank_f__norank_o__norank_c__norank_p__RCP2-54
OTU1557	rare taxa	0	1	Connectors	d__Bacteria;k__norank_d__Bacteria;p__Dependentiae;c__Babeliae;o__Babeliales;f__UBA12409;g__norank_f__UBA12409;s__uncultured_bacterium_g__norank_f__UBA12409
OTU1863	abundant taxa	0	1	Connectors	d__Bacteria;k__norank_d__Bacteria;p__Chloroflexi;c__Ktedonobacteria;o__Ktedonobacterales;f__Ktedonobacteraceae;g__HSB_OF53-F07;s__unclassified_g__HSB_OF53-F07
OTU190	abundant taxa	0	1	Connectors	d__Bacteria;k__norank_d__Bacteria;p__Planctomycetota;c__Planctomycetes;o__Gemmatales;f__Gemmataceae;g__norank_f__Gemmataceae;s__uncultured_planctomycete_g__norank_f__Gemmataceae
OTU1989	abundant taxa	0	0.75	Connectors	d__Bacteria;k__norank_d__Bacteria;p__Chloroflexi;c__Ktedonobacteria;o__Ktedonobacterales;f__Ktedonobacteraceae;g__JG30a-KF-32;s__unclassified_g__JG30a-KF-32
OTU2001	abundant taxa	0	1	Connectors	d__Bacteria;k__norank_d__Bacteria;p__Planctomycetota;c__Planctomycetes;o__Gemmatales;f__Gemmataceae;g__norank_f__Gemmataceae;s__uncultured_planctomycete_g__norank_f__Gemmataceae
OTU2095	abundant taxa	0	0.75	Connectors	d__Bacteria;k__norank_d__Bacteria;p__Proteobacteria;c__Alphaproteobacteria;o__unclassified_c__Alphaproteobacteria;f__unclassified_c__Alphaproteobacteria;g__unclassified_c__Alphaproteobacteria;s__unclassified_c__Alphaproteobacteria
OTU214	rare taxa	0	1	Connectors	d__Bacteria;k__norank_d__Bacteria;p__Verrucomicrobiota;c__Verrucomicrobiae;o__Pedosphaerales;f__Pedosphaeraceae;g__norank_f__Pedosphaeraceae;s__unclassified_g__norank_f__Pedosphaeraceae
OTU2232	abundant taxa	0	1	Connectors	d__Bacteria;k__norank_d__Bacteria;p__Myxococcota;c__Polyangia;o__Haliangiales;f__Haliangiaceae;g__Haliangium;s__uncultured_Haliangium_sp.
OTU2290	rare taxa	0	1	Connectors	d__Bacteria;k__norank_d__Bacteria;p__WPS-2;c__norank_p__WPS-2;o__norank_c__norank_p__WPS-2;f__norank_o__norank_c__norank_p__WPS-2;g__norank_f__norank_o__norank_c__norank_p__WPS-2;s__metagenome_g__norank_f__norank_o__norank_c__norank_p__WPS-2
OTU239	abundant taxa	0	1	Connectors	d__Bacteria;k__norank_d__Bacteria;p__Planctomycetota;c__Planctomycetes;o__Isosphaerales;f__Isosphaeraceae;g__norank_f__Isosphaeraceae;s__metagenome_g__norank_f__Isosphaeraceae
OTU2574	abundant taxa	1.1547	0.75	Connectors	d__Bacteria;k__norank_d__Bacteria;p__Myxococcota;c__Polyangia;o__Polyangiales;f__Polyangiaceae;g__Pajaroellobacter;s__unclassified_g__Pajaroellobacter
OTU2843	abundant taxa	-0.9759	1	Connectors	d__Bacteria;k__norank_d__Bacteria;p__Chloroflexi;c__Ktedonobacteria;o__Ktedonobacterales;f__Ktedonobacteraceae;g__HSB_OF53-F07;s__unclassified_g__HSB_OF53-F07
OTU2879	abundant taxa	0	0.75	Connectors	d__Bacteria;k__norank_d__Bacteria;p__Proteobacteria;c__Alphaproteobacteria;o__Elsterales;f__norank_o__Elsterales;g__norank_f__norank_o__Elsterales;s__uncultured_Alphaproteobacteria_bacterium_g__norank_f__norank_o__Elsterales
OTU2966	rare taxa	0	1	Connectors	d__Bacteria;k__norank_d__Bacteria;p__Firmicutes;c__Bacilli;o__Bacillales;f__Bacillaceae;g__Bacillus;s__unclassified_g__Bacillus
OTU2984	rare taxa	1.1547	0.75	Connectors	d__Bacteria;k__norank_d__Bacteria;p__WPS-2;c__norank_p__WPS-2;o__norank_c__norank_p__WPS-2;f__norank_o__norank_c__norank_p__WPS-2;g__norank_f__norank_o__norank_c__norank_p__WPS-2;s__uncultured_bacterium_g__norank_f__norank_o__norank_c__norank_p__WPS-2
OTU3013	abundant taxa	0	1	Connectors	d__Bacteria;k__norank_d__Bacteria;p__Proteobacteria;c__Alphaproteobacteria;o__Reyranellales;f__Reyranellaceae;g__Reyranella;s__metagenome_g__Reyranella
OTU3024	rare taxa	0	1	Connectors	d__Bacteria;k__norank_d__Bacteria;p__Actinobacteriota;c__Acidimicrobiia;o__norank_c__Acidimicrobiia;f__norank_o__norank_c__Acidimicrobiia;g__norank_f__norank_o__norank_c__Acidimicrobiia;s__uncultured_bacterium_g__norank_f__norank_o__norank_c__Acidimicrobiia
OTU3070	abundant taxa	0	1	Connectors	d__Bacteria;k__norank_d__Bacteria;p__Proteobacteria;c__Alphaproteobacteria;o__Acetobacterales;f__Acetobacteraceae;g__Rhodovastum;s__uncultured_bacterium_g__Rhodovastum
OTU3118	rare taxa	0	0.75	Connectors	d__Bacteria;k__norank_d__Bacteria;p__Dependentiae;c__Babeliae;o__Babeliales;f__unclassified_o__Babeliales;g__unclassified_o__Babeliales;s__unclassified_o__Babeliales
OTU3124	abundant taxa	0	1	Connectors	d__Bacteria;k__norank_d__Bacteria;p__Actinobacteriota;c__Actinobacteria;o__Catenulisporales;f__Actinospicaceae;g__Actinospica;s__uncultured_bacterium_g__Actinospica
OTU3169	rare taxa	-0.866025	0.75	Connectors	d__Bacteria;k__norank_d__Bacteria;p__Patescibacteria;c__Saccharimonadia;o__Saccharimonadales;f__LWQ8;g__norank_f__LWQ8;s__uncultured_bacterium_g__norank_f__LWQ8
OTU3191	abundant taxa	-0.810093	0.75	Connectors	d__Bacteria;k__norank_d__Bacteria;p__Chloroflexi;c__Ktedonobacteria;o__Ktedonobacterales;f__Ktedonobacteraceae;g__norank_f__Ktedonobacteraceae;s__uncultured_bacterium_g__norank_f__Ktedonobacteraceae
OTU3233	rare taxa	-1.22474	1	Connectors	d__Bacteria;k__norank_d__Bacteria;p__Firmicutes;c__Bacilli;o__Brevibacillales;f__Brevibacillaceae;g__Brevibacillus;s__Brevibacillus_sp._SE004
OTU3234	rare taxa	-0.243975	0.75	Connectors	d__Bacteria;k__norank_d__Bacteria;p__Proteobacteria;c__Alphaproteobacteria;o__Acetobacterales;f__Acetobacteraceae;g__unclassified_f__Acetobacteraceae;s__unclassified_f__Acetobacteraceae
OTU3235	rare taxa	0	1	Connectors	d__Bacteria;k__norank_d__Bacteria;p__Firmicutes;c__Clostridia;o__Clostridiales;f__Clostridiaceae;g__Clostridium_sensu_stricto_12;s__unclassified_g__Clostridium_sensu_stricto_12
OTU3294	rare taxa	0	1	Connectors	d__Bacteria;k__norank_d__Bacteria;p__Proteobacteria;c__Alphaproteobacteria;o__Rhodospirillales;f__Magnetospirillaceae;g__Telmatospirillum;s__uncultured_bacterium_g__Telmatospirillum
OTU3301	rare taxa	1.1547	0.75	Connectors	d__Bacteria;k__norank_d__Bacteria;p__Chloroflexi;c__Ktedonobacteria;o__Ktedonobacterales;f__Ktedonobacteraceae;g__unclassified_f__Ktedonobacteraceae;s__unclassified_f__Ktedonobacteraceae
OTU3310	rare taxa	0	1	Connectors	d__Bacteria;k__norank_d__Bacteria;p__WPS-2;c__norank_p__WPS-2;o__norank_c__norank_p__WPS-2;f__norank_o__norank_c__norank_p__WPS-2;g__norank_f__norank_o__norank_c__norank_p__WPS-2;s__uncultured_bacterium_g__norank_f__norank_o__norank_c__norank_p__WPS-2
OTU3318	rare taxa	0	1	Connectors	d__Bacteria;k__norank_d__Bacteria;p__Desulfobacterota;c__Syntrophobacteria;o__Syntrophobacterales;f__Syntrophobacteraceae;g__Syntrophobacter;s__unclassified_g__Syntrophobacter
OTU3334	abundant taxa	0	1	Connectors	d__Bacteria;k__norank_d__Bacteria;p__Actinobacteriota;c__Acidimicrobiia;o__IMCC26256;f__norank_o__IMCC26256;g__norank_f__norank_o__IMCC26256;s__uncultured_Ferrimicrobium_sp._g__norank
OTU3359	rare taxa	0	1	Connectors	d__Bacteria;k__norank_d__Bacteria;p__Cyanobacteria;c__Vampirivibrionia;o__Vampirovibrionales;f__Vampirovibrionaceae;g__norank_f__Vampirovibrionaceae;s__uncultured_bacterium_g__norank_f__Vampirovibrionaceae
OTU3364	abundant taxa	0	1	Connectors	d__Bacteria;k__norank_d__Bacteria;p__Chloroflexi;c__Ktedonobacteria;o__Ktedonobacterales;f__Ktedonobacteraceae;g__HSB_OF53-F07;s__uncultured_Ktedonobacter_sp._g__HSB_OF53-F07
OTU3448	rare taxa	0	0.75	Connectors	d__Bacteria;k__norank_d__Bacteria;p__Chloroflexi;c__TK10;o__norank_c__TK10;f__norank_o__norank_c__TK10;g__norank_f__norank_o__norank_c__TK10;s__unclassified_g__norank_f__norank_o__norank_c__TK10
OTU3464	rare taxa	-0.447214	0.75	Connectors	d__Bacteria;k__norank_d__Bacteria;p__Planctomycetota;c__Planctomycetes;o__Gemmatales;f__Gemmataceae;g__norank_f__Gemmataceae;s__uncultured_bacterium_g__norank_f__Gemmataceae
OTU3534	rare taxa	-1.22788	1	Connectors	d__Bacteria;k__norank_d__Bacteria;p__Proteobacteria;c__Gammaproteobacteria;o__Burkholderiales;f__A21b;g__norank_f__A21b;s__unclassified_g__norank_f__A21b
OTU3571	rare taxa	0	1	Connectors	d__Bacteria;k__norank_d__Bacteria;p__Planctomycetota;c__Planctomycetes;o__Isosphaerales;f__Isosphaeraceae;g__norank_f__Isosphaeraceae;s__uncultured_bacterium_g__norank_f__Isosphaeraceae
OTU3594	abundant taxa	0	1	Connectors	d__Bacteria;k__norank_d__Bacteria;p__Actinobacteriota;c__Actinobacteria;o__Frankiales;f__Acidothermaceae;g__Acidothermus;s__uncultured_bacterium_g__Acidothermus
OTU3605	rare taxa	0	1	Connectors	d__Bacteria;k__norank_d__Bacteria;p__Cyanobacteria;c__Sericytochromatia;o__norank_c__Sericytochromatia;f__norank_o__norank_c__Sericytochromatia;g__norank_f__norank_o__norank_c__Sericytochromatia;s__uncultured_bacterium_g__norank_f__norank_o__norank_c__Sericytochromatia
OTU3610	rare taxa	0	0.75	Connectors	d__Bacteria;k__norank_d__Bacteria;p__Bdellovibrionota;c__Oligoflexia;o__0319-6G20;f__norank_o__0319-6G20;g__norank_f__norank_o__0319-6G20;s__unclassified_g__norank_f__norank_o__0319-6G20
OTU3625	rare taxa	-1.22474	1	Connectors	d__Bacteria;k__norank_d__Bacteria;p__Bdellovibrionota;c__Oligoflexia;o__0319-6G20;f__norank_o__0319-6G20;g__norank_f__norank_o__0319-6G20;s__metagenome_g__norank_f__norank_o__0319-6G20
OTU366	rare taxa	0	0.75	Connectors	d__Bacteria;k__norank_d__Bacteria;p__Proteobacteria;c__Gammaproteobacteria;o__unclassified_c__Gammaproteobacteria;f__unclassified_c__Gammaproteobacteria;g__unclassified_c__Gammaproteobacteria;s__unclassified_c__Gammaproteobacteria
OTU3669	abundant taxa	0	1	Connectors	d__Bacteria;k__norank_d__Bacteria;p__Proteobacteria;c__Alphaproteobacteria;o__Acetobacterales;f__Acetobacteraceae;g__unclassified_f__Acetobacteraceae;s__unclassified_f__Acetobacteraceae
OTU3682	abundant taxa	0	1	Connectors	d__Bacteria;k__norank_d__Bacteria;p__Chloroflexi;c__JG30-KF-CM66;o__norank_c__JG30-KF-CM66;f__norank_o__norank_c__JG30-KF-CM66;g__norank_f__norank_o__norank_c__JG30-KF-CM66;s__unclassified_g__norank_f__norank_o__norank_c__JG30-KF-CM66
OTU3693	rare taxa	0	0.75	Connectors	d__Bacteria;k__norank_d__Bacteria;p__Chloroflexi;c__Chloroflexia;o__Thermomicrobiales;f__JG30-KF-CM45;g__norank_f__JG30-KF-CM45;s__unclassified_g__norank_f__JG30-KF-CM45
OTU3730	rare taxa	0	1	Connectors	d__Bacteria;k__norank_d__Bacteria;p__Proteobacteria;c__Gammaproteobacteria;o__Diplorickettsiales;f__Diplorickettsiaceae;g__Aquicella;s__unclassified_g__Aquicella
OTU3741	rare taxa	1.1547	0.75	Connectors	d__Bacteria;k__norank_d__Bacteria;p__Actinobacteriota;c__Actinobacteria;o__Streptosporangiales;f__Thermomonosporaceae;g__unclassified_f__Thermomonosporaceae;s__unclassified_f__Thermomonosporaceae
OTU3746	rare taxa	-0.350823	0.75	Connectors	d__Bacteria;k__norank_d__Bacteria;p__Chloroflexi;c__Ktedonobacteria;o__Ktedonobacterales;f__Ktedonobacteraceae;g__norank_f__Ktedonobacteraceae;s__uncultured_soil_bacterium_g__norank_f__Ktedonobacteraceae
OTU3770	rare taxa	0	0.75	Connectors	d__Bacteria;k__norank_d__Bacteria;p__Actinobacteriota;c__Actinobacteria;o__Streptosporangiales;f__Thermomonosporaceae;g__Actinomadura;s__unclassified_g__Actinomadura
OTU3771	rare taxa	0	1	Connectors	d__Bacteria;k__norank_d__Bacteria;p__Actinobacteriota;c__Acidimicrobiia;o__IMCC26256;f__norank_o__IMCC26256;g__norank_f__norank_o__IMCC26256;s__uncultured_actinobacterium_g__norank_f__norank_o__IMCC26256
OTU3773	rare taxa	0	1	Connectors	d__Bacteria;k__norank_d__Bacteria;p__Actinobacteriota;c__Actinobacteria;o__unclassified_c__Actinobacteria;f__unclassified_c__Actinobacteria;g__unclassified_c__Actinobacteria;s__unclassified_c__Actinobacteria
OTU3823	rare taxa	0	1	Connectors	d__Bacteria;k__norank_d__Bacteria;p__Dependentiae;c__Babeliae;o__Babeliales;f__UBA12409;g__norank_f__UBA12409;s__uncultured_bacterium_g__norank_f__UBA12409
OTU3839	rare taxa	0	0.75	Connectors	d__Bacteria;k__norank_d__Bacteria;p__Proteobacteria;c__Gammaproteobacteria;o__unclassified_c__Gammaproteobacteria;f__unclassified_c__Gammaproteobacteria;g__unclassified_c__Gammaproteobacteria;s__unclassified_c__Gammaproteobacteria
OTU3841	rare taxa	-0.57735	1	Connectors	d__Bacteria;k__norank_d__Bacteria;p__Verrucomicrobiota;c__Chlamydiae;o__Chlamydiales;f__Parachlamydiaceae;g__Neochlamydia;s__uncultured_bacterium_g__Neochlamydia
OTU3851	rare taxa	0	1	Connectors	d__Bacteria;k__norank_d__Bacteria;p__Verrucomicrobiota;c__Verrucomicrobiae;o__Chthoniobacterales;f__Chthoniobacteraceae;g__Candidatus_Udaeobacter;s__unclassified_g__Candidatus_Udaeobacter
OTU3856	rare taxa	0	1	Connectors	d__Bacteria;k__norank_d__Bacteria;p__Patescibacteria;c__Saccharimonadia;o__Saccharimonadales;f__norank_o__Saccharimonadales;g__norank_f__norank_o__Saccharimonadales;s__unclassified_g__norank_f__norank_o__Saccharimonadales
OTU3857	rare taxa	0	1	Connectors	d__Bacteria;k__norank_d__Bacteria;p__Proteobacteria;c__Gammaproteobacteria;o__Diplorickettsiales;f__Diplorickettsiaceae;g__Aquicella;s__unclassified_g__Aquicella
OTU3877	rare taxa	0	1	Connectors	d__Bacteria;k__norank_d__Bacteria;p__Nitrospirota;c__Nitrospiria;o__Nitrospirales;f__Nitrospiraceae;g__Nitrospira;s__unclassified_g__Nitrospira
OTU3887	rare taxa	0	0.75	Connectors	d__Bacteria;k__norank_d__Bacteria;p__Proteobacteria;c__Alphaproteobacteria;o__Micavibrionales;f__Micavibrionaceae;g__norank_f__Micavibrionaceae;s__unclassified_g__norank_f__Micavibrionaceae
OTU3939	rare taxa	0	1	Connectors	d__Bacteria;k__norank_d__Bacteria;p__Patescibacteria;c__Saccharimonadia;o__Saccharimonadales;f__LWQ8;g__norank_f__LWQ8;s__uncultured_bacterium_g__norank_f__LWQ8
OTU3945	abundant taxa	-0.866025	0.75	Connectors	d__Bacteria;k__norank_d__Bacteria;p__Acidobacteriota;c__Acidobacteriae;o__Solibacterales;f__Solibacteraceae;g__Candidatus_Solibacter;s__uncultured_eubacterium_WD205
OTU3959	rare taxa	0	1	Connectors	d__Bacteria;k__norank_d__Bacteria;p__unclassified_k__norank_d__Bacteria;c__unclassified_k__norank_d__Bacteria;o__unclassified_k__norank_d__Bacteria;f__unclassified_k__norank_d__Bacteria;g__unclassified_k__norank_d__Bacteria;s__unclassified_k__norank_d__Bacteria
OTU4025	rare taxa	0	1	Connectors	d__Bacteria;k__norank_d__Bacteria;p__Desulfobacterota;c__Syntrophobacteria;o__Syntrophobacterales;f__Syntrophobacteraceae;g__Syntrophobacter;s__uncultured_bacterium_g__Syntrophobacter
OTU4049	abundant taxa	0	1	Connectors	d__Bacteria;k__norank_d__Bacteria;p__Actinobacteriota;c__Actinobacteria;o__Micrococcales;f__Micrococcaceae;g__Sinomonas;s__unclassified_g__Sinomonas
OTU4062	rare taxa	0	1	Connectors	d__Bacteria;k__norank_d__Bacteria;p__unclassified_k__norank_d__Bacteria;c__unclassified_k__norank_d__Bacteria;o__unclassified_k__norank_d__Bacteria;f__unclassified_k__norank_d__Bacteria;g__unclassified_k__norank_d__Bacteria;s__unclassified_k__norank_d__Bacteria
OTU4089	rare taxa	-0.57735	1	Connectors	d__Bacteria;k__norank_d__Bacteria;p__Chloroflexi;c__AD3;o__norank_c__AD3;f__norank_o__norank_c__AD3;g__norank_f__norank_o__norank_c__AD3;s__unclassified_g__norank_f__norank_o__norank_c__AD3
OTU4094	rare taxa	0	1	Connectors	d__Bacteria;k__norank_d__Bacteria;p__Actinobacteriota;c__Actinobacteria;o__Micromonosporales;f__Micromonosporaceae;g__Longispora;s__uncultured_bacterium_g__Longispora
OTU4099	rare taxa	-1.43427	0.75	Connectors	d__Bacteria;k__norank_d__Bacteria;p__Proteobacteria;c__Gammaproteobacteria;o__Burkholderiales;f__Chromobacteriaceae;g__unclassified_f__Chromobacteriaceae;s__unclassified_f__Chromobacteriaceae
OTU4136	rare taxa	0	1	Connectors	d__Bacteria;k__norank_d__Bacteria;p__Chloroflexi;c__Ktedonobacteria;o__Ktedonobacterales;f__Ktedonobacteraceae;g__norank_f__Ktedonobacteraceae;s__uncultured_bacterium_g__norank_f__Ktedonobacteraceae
OTU4175	rare taxa	0	1	Connectors	d__Bacteria;k__norank_d__Bacteria;p__Chloroflexi;c__Ktedonobacteria;o__Ktedonobacterales;f__Ktedonobacteraceae;g__1921-2;s__uncultured_bacterium_g__1921-2
OTU4223	rare taxa	-1.22474	1	Connectors	d__Bacteria;k__norank_d__Bacteria;p__Dependentiae;c__Babeliae;o__Babeliales;f__Vermiphilaceae;g__norank_f__Vermiphilaceae;s__uncultured_bacterium_g__norank_f__Vermiphilaceae
OTU4302	abundant taxa	0	1	Connectors	d__Bacteria;k__norank_d__Bacteria;p__Planctomycetota;c__Planctomycetes;o__Gemmatales;f__Gemmataceae;g__norank_f__Gemmataceae;s__unclassified_g__norank_f__Gemmataceae
OTU4353	abundant taxa	0	1	Connectors	d__Bacteria;k__norank_d__Bacteria;p__Planctomycetota;c__Planctomycetes;o__Isosphaerales;f__Isosphaeraceae;g__norank_f__Isosphaeraceae;s__unclassified_g__norank_f__Isosphaeraceae
OTU4367	abundant taxa	-0.57735	1	Connectors	d__Bacteria;k__norank_d__Bacteria;p__Verrucomicrobiota;c__Chlamydiae;o__Chlamydiales;f__Parachlamydiaceae;g__Candidatus_Protochlamydia;s__metagenome_g__Candidatus_Protochlamydia
OTU4407	abundant taxa	0	1	Connectors	d__Bacteria;k__norank_d__Bacteria;p__Planctomycetota;c__Planctomycetes;o__Gemmatales;f__Gemmataceae;g__norank_f__Gemmataceae;s__uncultured_bacterium_g__norank_f__Gemmataceae
OTU4473	rare taxa	0	1	Connectors	d__Bacteria;k__norank_d__Bacteria;p__Proteobacteria;c__Gammaproteobacteria;o__Legionellales;f__Legionellaceae;g__Legionella;s__unclassified_g__Legionella
OTU5082	abundant taxa	0	0.75	Connectors	d__Bacteria;k__norank_d__Bacteria;p__Gemmatimonadota;c__Gemmatimonadetes;o__Gemmatimonadales;f__Gemmatimonadaceae;g__Roseisolibacter;s__uncultured_forest_soil_bacterium_g__Roseisolibacter
OTU5368	abundant taxa	0	1	Connectors	d__Bacteria;k__norank_d__Bacteria;p__Proteobacteria;c__Alphaproteobacteria;o__Caulobacterales;f__Caulobacteraceae;g__norank_f__Caulobacteraceae;s__uncultured_bacterium_g__norank_f__Caulobacteraceae
OTU541	rare taxa	0	0.75	Connectors	d__Bacteria;k__norank_d__Bacteria;p__Proteobacteria;c__Alphaproteobacteria;o__Elsterales;f__unclassified_o__Elsterales;g__unclassified_o__Elsterales;s__unclassified_o__Elsterales
OTU5537	rare taxa	0	1	Connectors	d__Bacteria;k__norank_d__Bacteria;p__Verrucomicrobiota;c__Chlamydiae;o__Chlamydiales;f__Simkaniaceae;g__norank_f__Simkaniaceae;s__unclassified_g__norank_f__Simkaniaceae
OTU558	abundant taxa	0	1	Connectors	d__Bacteria;k__norank_d__Bacteria;p__Proteobacteria;c__Alphaproteobacteria;o__Rhizobiales;f__Beijerinckiaceae;g__Roseiarcus;s__uncultured_bacterium_g__Roseiarcus
OTU5620	abundant taxa	-0.57735	1	Connectors	d__Bacteria;k__norank_d__Bacteria;p__RCP2-54;c__norank_p__RCP2-54;o__norank_c__norank_p__RCP2-54;f__norank_o__norank_c__norank_p__RCP2-54;g__norank_f__norank_o__norank_c__norank_p__RCP2-54;s__uncultured_bacterium_g__norank_f__norank_o__norank_c__norank_p__RCP2-54
OTU5715	abundant taxa	0	1	Connectors	d__Bacteria;k__norank_d__Bacteria;p__Acidobacteriota;c__Acidobacteriae;o__Subgroup_2;f__norank_o__Subgroup_2;g__norank_f__norank_o__Subgroup_2;s__uncultured_Acidobacteria_bacterium_g__norank_f__norank_o__Subgroup_2
OTU5759	abundant taxa	0	1	Connectors	d__Bacteria;k__norank_d__Bacteria;p__WPS-2;c__norank_p__WPS-2;o__norank_c__norank_p__WPS-2;f__norank_o__norank_c__norank_p__WPS-2;g__norank_f__norank_o__norank_c__norank_p__WPS-2;s__uncultured_bacterium_g__norank_f__norank_o__norank_c__norank_p__WPS-2
OTU5905	abundant taxa	-0.57735	1	Connectors	d__Bacteria;k__norank_d__Bacteria;p__Actinobacteriota;c__Acidimicrobiia;o__IMCC26256;f__norank_o__IMCC26256;g__norank_f__norank_o__IMCC26256;s__uncultured_Ferrimicrobium_sp._g__norank
OTU6192	abundant taxa	0	1	Connectors	d__Bacteria;k__norank_d__Bacteria;p__Planctomycetota;c__Planctomycetes;o__Gemmatales;f__Gemmataceae;g__norank_f__Gemmataceae;s__unclassified_g__norank_f__Gemmataceae
OTU629	rare taxa	-0.350823	0.75	Connectors	d__Bacteria;k__norank_d__Bacteria;p__Proteobacteria;c__Gammaproteobacteria;o__Diplorickettsiales;f__Diplorickettsiaceae;g__Aquicella;s__unclassified_g__Aquicella
OTU631	rare taxa	0	1	Connectors	d__Bacteria;k__norank_d__Bacteria;p__Proteobacteria;c__Gammaproteobacteria;o__Diplorickettsiales;f__Diplorickettsiaceae;g__norank_f__Diplorickettsiaceae;s__metagenome_g__norank_f__Diplorickettsiaceae
OTU6377	rare taxa	0	1	Connectors	d__Bacteria;k__norank_d__Bacteria;p__Dependentiae;c__Babeliae;o__Babeliales;f__Vermiphilaceae;g__norank_f__Vermiphilaceae;s__uncultured_bacterium_g__norank_f__Vermiphilaceae
OTU6490	abundant taxa	-0.816497	1	Connectors	d__Bacteria;k__norank_d__Bacteria;p__Planctomycetota;c__Planctomycetes;o__Gemmatales;f__Gemmataceae;g__norank_f__Gemmataceae;s__unclassified_g__norank_f__Gemmataceae
OTU7194	rare taxa	0	1	Connectors	d__Bacteria;k__norank_d__Bacteria;p__Patescibacteria;c__Saccharimonadia;o__Saccharimonadales;f__LWQ8;g__norank_f__LWQ8;s__uncultured_Candidatus_Saccharibacteria_bacterium_g__norank_f__LWQ8
OTU7258	abundant taxa	0	1	Connectors	d__Bacteria;k__norank_d__Bacteria;p__Acidobacteriota;c__Holophagae;o__Subgroup_7;f__norank_o__Subgroup_7;g__norank_f__norank_o__Subgroup_7;s__uncultured_bacterium_g__norank_f__norank_o__Subgroup_7
OTU7270	abundant taxa	0	1	Connectors	d__Bacteria;k__norank_d__Bacteria;p__NB1-j;c__norank_p__NB1-j;o__norank_c__norank_p__NB1-j;f__norank_o__norank_c__norank_p__NB1-j;g__norank_f__norank_o__norank_c__norank_p__NB1-j;s__uncultured_soil_bacterium_g__norank_f__norank_o__norank
OTU728	abundant taxa	1.1547	0.75	Connectors	d__Bacteria;k__norank_d__Bacteria;p__Acidobacteriota;c__Acidobacteriae;o__Subgroup_2;f__norank_o__Subgroup_2;g__norank_f__norank_o__Subgroup_2;s__uncultured_Acidobacteria_bacterium_g__norank_f__norank_o__Subgroup_2
OTU7297	abundant taxa	-1.22788	1	Connectors	d__Bacteria;k__norank_d__Bacteria;p__Myxococcota;c__Myxococcia;o__Myxococcales;f__Myxococcaceae;g__norank_f__Myxococcaceae;s__uncultured_bacterium_g__norank_f__Myxococcaceae
OTU7303	abundant taxa	-0.57735	1	Connectors	d__Bacteria;k__norank_d__Bacteria;p__Acidobacteriota;c__Acidobacteriae;o__Acidobacteriales;f__Koribacteraceae;g__Candidatus_Koribacter;s__uncultured_bacterium_g__Candidatus_Koribacter
OTU7347	abundant taxa	0	1	Connectors	d__Bacteria;k__norank_d__Bacteria;p__Verrucomicrobiota;c__Verrucomicrobiae;o__Chthoniobacterales;f__Chthoniobacteraceae;g__Candidatus_Udaeobacter;s__uncultured_Prosthecobacter_sp._g__Candidatus_Udaeobacter
OTU7356	rare taxa	0	0.75	Connectors	d__Bacteria;k__norank_d__Bacteria;p__Myxococcota;c__Polyangia;o__Haliangiales;f__Haliangiaceae;g__Haliangium;s__uncultured_bacterium_g__Haliangium
OTU7520	rare taxa	0	0.75	Connectors	d__Bacteria;k__norank_d__Bacteria;p__Gemmatimonadota;c__Gemmatimonadetes;o__Gemmatimonadales;f__Gemmatimonadaceae;g__unclassified_f__Gemmatimonadaceae;s__unclassified_f__Gemmatimonadaceae
OTU7538	abundant taxa	-0.447214	0.75	Connectors	d__Bacteria;k__norank_d__Bacteria;p__Planctomycetota;c__Planctomycetes;o__Isosphaerales;f__Isosphaeraceae;g__unclassified_f__Isosphaeraceae;s__unclassified_f__Isosphaeraceae
OTU7555	rare taxa	-1.22474	1	Connectors	d__Bacteria;k__norank_d__Bacteria;p__Myxococcota;c__Myxococcia;o__Myxococcales;f__Anaeromyxobacteraceae;g__Anaeromyxobacter;s__uncultured_bacterium_g__Anaeromyxobacter
OTU7728	abundant taxa	0	1	Connectors	d__Bacteria;k__norank_d__Bacteria;p__Actinobacteriota;c__Actinobacteria;o__Corynebacteriales;f__Nocardiaceae;g__Rhodococcus;s__Rhodococcus_hoagii
OTU8026	rare taxa	-0.447214	0.75	Connectors	d__Bacteria;k__norank_d__Bacteria;p__Patescibacteria;c__unclassified_p__Patescibacteria;o__unclassified_p__Patescibacteria;f__unclassified_p__Patescibacteria;g__unclassified_p__Patescibacteria;s__unclassified_p__Patescibacteria
OTU8170	abundant taxa	0	0.75	Connectors	d__Bacteria;k__norank_d__Bacteria;p__Proteobacteria;c__Gammaproteobacteria;o__Gammaproteobacteria_Incertae_Sedis;f__unclassified_o__Gammaproteobacteria_Incertae_Sedis;g__Acidibacter;s__unclassified_g__Acidibacter
OTU8250	abundant taxa	0	1	Connectors	d__Bacteria;k__norank_d__Bacteria;p__Planctomycetota;c__Planctomycetes;o__Gemmatales;f__Gemmataceae;g__norank_f__Gemmataceae;s__uncultured_planctomycete_g__norank_f__Gemmataceae
OTU8296	abundant taxa	0	1	Connectors	d__Bacteria;k__norank_d__Bacteria;p__Firmicutes;c__Bacilli;o__Bacillales;f__Bacillaceae;g__Bacillus;s__Bacillus_psychrosaccharolyticus
OTU8672	rare taxa	0	1	Connectors	d__Bacteria;k__norank_d__Bacteria;p__WPS-2;c__norank_p__WPS-2;o__norank_c__norank_p__WPS-2;f__norank_o__norank_c__norank_p__WPS-2;g__norank_f__norank_o__norank_c__norank_p__WPS-2;s__uncultured_bacterium_g__norank_f__norank_o__norank_c__norank_p__WPS-2
OTU8721	rare taxa	0	1	Connectors	d__Bacteria;k__norank_d__Bacteria;p__Patescibacteria;c__Saccharimonadia;o__Saccharimonadales;f__LWQ8;g__norank_f__LWQ8;s__uncultured_bacterium_g__norank_f__LWQ8
OTU8722	rare taxa	0	0.75	Connectors	d__Bacteria;k__norank_d__Bacteria;p__Planctomycetota;c__Planctomycetes;o__Isosphaerales;f__Isosphaeraceae;g__norank_f__Isosphaeraceae;s__uncultured_bacterium_g__norank_f__Isosphaeraceae
OTU8727	rare taxa	0	1	Connectors	d__Bacteria;k__norank_d__Bacteria;p__Actinobacteriota;c__Actinobacteria;o__Streptomycetales;f__Streptomycetaceae;g__Streptomyces;s__unclassified_g__Streptomyces
OTU8866	rare taxa	-0.57735	1	Connectors	d__Bacteria;k__norank_d__Bacteria;p__Chloroflexi;c__Ktedonobacteria;o__Ktedonobacterales;f__JG30-KF-AS9;g__norank_f__JG30-KF-AS9;s__unclassified_g__norank_f__JG30-KF-AS9
OTU9118	abundant taxa	0	1	Connectors	d__Bacteria;k__norank_d__Bacteria;p__Chloroflexi;c__Ktedonobacteria;o__Ktedonobacterales;f__JG30-KF-AS9;g__norank_f__JG30-KF-AS9;s__unclassified_g__norank_f__JG30-KF-AS9
OTU9132	abundant taxa	0	1	Connectors	d__Bacteria;k__norank_d__Bacteria;p__Actinobacteriota;c__Actinobacteria;o__Pseudonocardiales;f__Pseudonocardiaceae;g__unclassified_f__Pseudonocardiaceae;s__unclassified_f__Pseudonocardiaceae
OTU917	abundant taxa	0	1	Connectors	d__Bacteria;k__norank_d__Bacteria;p__Proteobacteria;c__Alphaproteobacteria;o__Rhizobiales;f__Xanthobacteraceae;g__norank_f__Xanthobacteraceae;s__uncultured_forest_soil_bacterium_g__norank_f__Xanthobacteraceae
OTU9176	abundant taxa	0	1	Connectors	d__Bacteria;k__norank_d__Bacteria;p__Verrucomicrobiota;c__Chlamydiae;o__Chlamydiales;f__Parachlamydiaceae;g__Candidatus_Protochlamydia;s__unclassified_g__Candidatus_Protochlamydia
OTU9399	rare taxa	0	0.75	Connectors	d__Bacteria;k__norank_d__Bacteria;p__Patescibacteria;c__Parcubacteria;o__Candidatus_Kaiserbacteria;f__norank_o__Candidatus_Kaiserbacteria;g__norank_f__norank_o__Candidatus_Kaiserbacteria;s__uncultured_bacterium_g__norank_f__norank_o__Candidatus_Kaiserbacteria
OTU9402	rare taxa	0	1	Connectors	d__Bacteria;k__norank_d__Bacteria;p__Patescibacteria;c__Parcubacteria;o__norank_c__Parcubacteria;f__norank_o__norank_c__Parcubacteria;g__norank_f__norank_o__norank_c__Parcubacteria;s__uncultured_bacterium_g__norank_f__norank_o__norank_c__Parcubacteria
OTU9427	abundant taxa	0	1	Connectors	d__Bacteria;k__norank_d__Bacteria;p__Proteobacteria;c__Alphaproteobacteria;o__Rhizobiales;f__Xanthobacteraceae;g__Bradyrhizobium;s__Bradyrhizobium_elkanii_g__Bradyrhizobium
OTU9465	rare taxa	0	1	Connectors	d__Bacteria;k__norank_d__Bacteria;p__Proteobacteria;c__Gammaproteobacteria;o__Diplorickettsiales;f__Diplorickettsiaceae;g__norank_f__Diplorickettsiaceae;s__uncultured_bacterium_g__norank_f__Diplorickettsiaceae
OTU9508	rare taxa	0	1	Connectors	d__Bacteria;k__norank_d__Bacteria;p__Dependentiae;c__Babeliae;o__Babeliales;f__norank_o__Babeliales;g__norank_f__norank_o__Babeliales;s__metagenome_g__norank_f__norank_o__Babeliales
OTU9525	rare taxa	0	1	Connectors	d__Bacteria;k__norank_d__Bacteria;p__Firmicutes;c__Bacilli;o__Paenibacillales;f__Paenibacillaceae;g__Paenibacillus;s__unclassified_g__Paenibacillus
OTU956	abundant taxa	0	1	Connectors	d__Bacteria;k__norank_d__Bacteria;p__GAL15;c__norank_p__GAL15;o__norank_c__norank_p__GAL15;f__norank_o__norank_c__norank_p__GAL15;g__norank_f__norank_o__norank_c__norank_p__GAL15;s__uncultured_Firmicutes_bacterium_g__norank_f__norank_o__norank_c__norank_p__GAL15
OTU9576	rare taxa	0	1	Connectors	d__Bacteria;k__norank_d__Bacteria;p__Chloroflexi;c__Ktedonobacteria;o__C0119;f__norank_o__C0119;g__norank_f__norank_o__C0119;s__uncultured_bacterium_g__norank_f__norank_o__C0119
OTU9603	abundant taxa	0	1	Connectors	d__Bacteria;k__norank_d__Bacteria;p__Chloroflexi;c__Ktedonobacteria;o__Ktedonobacterales;f__Ktedonobacteraceae;g__norank_f__Ktedonobacteraceae;s__uncultured_bacterium_g__norank_f__Ktedonobacteraceae
OTU9673	abundant taxa	-0.810093	0.75	Connectors	d__Bacteria;k__norank_d__Bacteria;p__Chloroflexi;c__Ktedonobacteria;o__Ktedonobacterales;f__Ktedonobacteraceae;g__Ktedonobacter;s__unclassified_g__Ktedonobacter
OTU9686	rare taxa	0	1	Connectors	d__Bacteria;k__norank_d__Bacteria;p__Proteobacteria;c__Gammaproteobacteria;o__Diplorickettsiales;f__Diplorickettsiaceae;g__unclassified_f__Diplorickettsiaceae;s__unclassified_f__Diplorickettsiaceae
OTU9704	abundant taxa	-0.57735	1	Connectors	d__Bacteria;k__norank_d__Bacteria;p__Chloroflexi;c__Ktedonobacteria;o__Ktedonobacterales;f__Ktedonobacteraceae;g__unclassified_f__Ktedonobacteraceae;s__unclassified_f__Ktedonobacteraceae
OTU9739	rare taxa	0	1	Connectors	d__Bacteria;k__norank_d__Bacteria;p__Chloroflexi;c__Ktedonobacteria;o__Ktedonobacterales;f__JG30-KF-AS9;g__norank_f__JG30-KF-AS9;s__uncultured_Thermosporothrix_sp._g__norank_f__JG30-KF-AS9
OTU981	abundant taxa	0	1	Connectors	d__Bacteria;k__norank_d__Bacteria;p__unclassified_k__norank_d__Bacteria;c__unclassified_k__norank_d__Bacteria;o__unclassified_k__norank_d__Bacteria;f__unclassified_k__norank_d__Bacteria;g__unclassified_k__norank_d__Bacteria;s__unclassified_k__norank_d__Bacteria

## Sheet: 1200 m at summer
OTU ID	Category	within_module_connectivities	among_module_connectivities	type	Taxonomy
OTU108	rare taxa	0	1	Connectors	d__Bacteria;k__norank_d__Bacteria;p__Dependentiae;c__Babeliae;o__Babeliales;f__unclassified_o__Babeliales;g__unclassified_o__Babeliales;s__unclassified_o__Babeliales
OTU1080	abundant taxa	0	1	Connectors	d__Bacteria;k__norank_d__Bacteria;p__Acidobacteriota;c__Acidobacteriae;o__Subgroup_13;f__norank_o__Subgroup_13;g__norank_f__norank_o__Subgroup_13;s__unclassified_g__norank_f__norank_o__Subgroup_13
OTU1135	rare taxa	-0.866025	1	Connectors	d__Bacteria;k__norank_d__Bacteria;p__Planctomycetota;c__Planctomycetes;o__Gemmatales;f__Gemmataceae;g__norank_f__Gemmataceae;s__uncultured_bacterium_g__norank_f__Gemmataceae
OTU1194	rare taxa	-0.57735	1	Connectors	d__Bacteria;k__norank_d__Bacteria;p__Bdellovibrionota;c__Oligoflexia;o__0319-6G20;f__norank_o__0319-6G20;g__norank_f__norank_o__0319-6G20;s__unclassified_g__norank_f__norank_o__0319-6G20
OTU122	abundant taxa	0	1	Connectors	d__Bacteria;k__norank_d__Bacteria;p__Proteobacteria;c__Alphaproteobacteria;o__Acetobacterales;f__Acetobacteraceae;g__unclassified_f__Acetobacteraceae;s__unclassified_f__Acetobacteraceae
OTU1311	abundant taxa	0	1	Connectors	d__Bacteria;k__norank_d__Bacteria;p__Proteobacteria;c__Gammaproteobacteria;o__Gammaproteobacteria_Incertae_Sedis;f__unclassified_o__Gammaproteobacteria_Incertae_Sedis;g__Acidibacter;s__unclassified_g__Acidibacter
OTU1314	rare taxa	0	1	Connectors	d__Bacteria;k__norank_d__Bacteria;p__Patescibacteria;c__Saccharimonadia;o__Saccharimonadales;f__LWQ8;g__norank_f__LWQ8;s__uncultured_bacterium_g__norank_f__LWQ8
OTU1346	abundant taxa	0	1	Connectors	d__Bacteria;k__norank_d__Bacteria;p__Actinobacteriota;c__Acidimicrobiia;o__IMCC26256;f__norank_o__IMCC26256;g__norank_f__norank_o__IMCC26256;s__uncultured_Acidimicrobiales_bacterium_g__norank_f__norank
OTU1381	rare taxa	0	1	Connectors	d__Bacteria;k__norank_d__Bacteria;p__Myxococcota;c__Polyangia;o__Polyangiales;f__Phaselicystidaceae;g__Phaselicystis;s__metagenome_g__Phaselicystis
OTU1516	abundant taxa	0	1	Connectors	d__Bacteria;k__norank_d__Bacteria;p__Actinobacteriota;c__Acidimicrobiia;o__IMCC26256;f__norank_o__IMCC26256;g__norank_f__norank_o__IMCC26256;s__unclassified_g__norank_f__norank_o__IMCC26256
OTU1537	rare taxa	0	1	Connectors	d__Bacteria;k__norank_d__Bacteria;p__RCP2-54;c__norank_p__RCP2-54;o__norank_c__norank_p__RCP2-54;f__norank_o__norank_c__norank_p__RCP2-54;g__norank_f__norank_o__norank_c__norank_p__RCP2-54;s__uncultured_bacterium_g__norank_f__norank_o__norank_c__norank_p__RCP2-54
OTU1602	rare taxa	0	1	Connectors	d__Bacteria;k__norank_d__Bacteria;p__Verrucomicrobiota;c__Chlamydiae;o__Chlamydiales;f__Simkaniaceae;g__norank_f__Simkaniaceae;s__uncultured_bacterium_g__norank_f__Simkaniaceae
OTU1627	rare taxa	0	1	Connectors	d__Bacteria;k__norank_d__Bacteria;p__Proteobacteria;c__Alphaproteobacteria;o__Rickettsiales;f__SM2D12;g__norank_f__SM2D12;s__uncultured_Alphaproteobacteria_bacterium_g__norank_f__SM2D12
OTU1643	abundant taxa	0	1	Connectors	d__Bacteria;k__norank_d__Bacteria;p__Acidobacteriota;c__Acidobacteriae;o__Subgroup_2;f__norank_o__Subgroup_2;g__norank_f__norank_o__Subgroup_2;s__uncultured_eubacterium_WD2123
OTU1822	abundant taxa	0	1	Connectors	d__Bacteria;k__norank_d__Bacteria;p__Acidobacteriota;c__Blastocatellia;o__11-24;f__norank_o__11-24;g__norank_f__norank_o__11-24;s__uncultured_Acidobacteria_bacterium_g__norank_f__norank_o__11-24
OTU1857	abundant taxa	0	1	Connectors	d__Bacteria;k__norank_d__Bacteria;p__Proteobacteria;c__Alphaproteobacteria;o__Acetobacterales;f__Acetobacteraceae;g__Rhodovastum;s__uncultured_bacterium_g__Rhodovastum
OTU1971	abundant taxa	0	1	Connectors	d__Bacteria;k__norank_d__Bacteria;p__Actinobacteriota;c__Thermoleophilia;o__Solirubrobacterales;f__Solirubrobacteraceae;g__Conexibacter;s__uncultured_bacterium_g__Conexibacter
OTU1985	abundant taxa	0	1	Connectors	d__Bacteria;k__norank_d__Bacteria;p__Planctomycetota;c__Planctomycetes;o__Isosphaerales;f__Isosphaeraceae;g__norank_f__Isosphaeraceae;s__unclassified_g__norank_f__Isosphaeraceae
OTU2025	abundant taxa	0	1	Connectors	d__Bacteria;k__norank_d__Bacteria;p__Planctomycetota;c__Planctomycetes;o__Gemmatales;f__Gemmataceae;g__norank_f__Gemmataceae;s__unclassified_g__norank_f__Gemmataceae
OTU2049	rare taxa	0	1	Connectors	d__Bacteria;k__norank_d__Bacteria;p__Cyanobacteria;c__Vampirivibrionia;o__Vampirovibrionales;f__norank_o__Vampirovibrionales;g__norank_f__norank_o__Vampirovibrionales;s__uncultured_bacterium_g__norank_f__norank_o__Vampirovibrionales
OTU2141	abundant taxa	0	1	Connectors	d__Bacteria;k__norank_d__Bacteria;p__Chloroflexi;c__Ktedonobacteria;o__Ktedonobacterales;f__Ktedonobacteraceae;g__HSB_OF53-F07;s__uncultured_Ktedonobacter_sp._g__HSB_OF53-F07
OTU2213	abundant taxa	0	1	Connectors	d__Bacteria;k__norank_d__Bacteria;p__Bacteroidota;c__Bacteroidia;o__Cytophagales;f__Microscillaceae;g__norank_f__Microscillaceae;s__uncultured_bacterium_g__norank_f__Microscillaceae
OTU2271	rare taxa	-0.816497	1	Connectors	d__Bacteria;k__norank_d__Bacteria;p__Bacteroidota;c__Bacteroidia;o__Chitinophagales;f__37-13;g__norank_f__37-13;s__unclassified_g__norank_f__37-13
OTU2315	rare taxa	0	1	Connectors	d__Bacteria;k__norank_d__Bacteria;p__Proteobacteria;c__Gammaproteobacteria;o__EC3;f__norank_o__EC3;g__norank_f__norank_o__EC3;s__uncultured_bacterium_g__norank_f__norank_o__EC3
OTU2380	abundant taxa	0	1	Connectors	d__Bacteria;k__norank_d__Bacteria;p__Actinobacteriota;c__Acidimicrobiia;o__Microtrichales;f__Ilumatobacteraceae;g__norank_f__Ilumatobacteraceae;s__uncultured_bacterium_g__norank_f__Ilumatobacteraceae
OTU239	abundant taxa	0	1	Connectors	d__Bacteria;k__norank_d__Bacteria;p__Planctomycetota;c__Planctomycetes;o__Isosphaerales;f__Isosphaeraceae;g__norank_f__Isosphaeraceae;s__metagenome_g__norank_f__Isosphaeraceae
OTU247	rare taxa	0	1	Connectors	d__Bacteria;k__norank_d__Bacteria;p__Dependentiae;c__Babeliae;o__Babeliales;f__Vermiphilaceae;g__norank_f__Vermiphilaceae;s__uncultured_bacterium_g__norank_f__Vermiphilaceae
OTU2702	abundant taxa	0	1	Connectors	d__Bacteria;k__norank_d__Bacteria;p__Chloroflexi;c__TK10;o__norank_c__TK10;f__norank_o__norank_c__TK10;g__norank_f__norank_o__norank_c__TK10;s__uncultured_bacterium_g__norank_f__norank_o__norank_c__TK10
OTU272	abundant taxa	0	1	Connectors	d__Bacteria;k__norank_d__Bacteria;p__Planctomycetota;c__Planctomycetes;o__Gemmatales;f__Gemmataceae;g__norank_f__Gemmataceae;s__uncultured_bacterium_g__norank_f__Gemmataceae
OTU2721	abundant taxa	0	1	Connectors	d__Bacteria;k__norank_d__Bacteria;p__Proteobacteria;c__Gammaproteobacteria;o__Burkholderiales;f__Nitrosomonadaceae;g__MND1;s__unclassified_g__MND1
OTU2809	abundant taxa	0	1	Connectors	d__Bacteria;k__norank_d__Bacteria;p__Gemmatimonadota;c__Gemmatimonadetes;o__Gemmatimonadales;f__Gemmatimonadaceae;g__Gemmatimonas;s__unclassified_g__Gemmatimonas
OTU2872	abundant taxa	0	1	Connectors	d__Bacteria;k__norank_d__Bacteria;p__Proteobacteria;c__Alphaproteobacteria;o__Acetobacterales;f__Acetobacteraceae;g__unclassified_f__Acetobacteraceae;s__unclassified_f__Acetobacteraceae
OTU288	abundant taxa	0	1	Connectors	d__Bacteria;k__norank_d__Bacteria;p__Acidobacteriota;c__Acidobacteriae;o__Subgroup_2;f__norank_o__Subgroup_2;g__norank_f__norank_o__Subgroup_2;s__uncultured_Holophaga_sp._g__norank_f__norank_o__Subgroup_2
OTU2969	rare taxa	0	1	Connectors	d__Bacteria;k__norank_d__Bacteria;p__Patescibacteria;c__Saccharimonadia;o__Saccharimonadales;f__norank_o__Saccharimonadales;g__norank_f__norank_o__Saccharimonadales;s__uncultured_bacterium_g__norank_f__norank_o__Saccharimonadales
OTU306	rare taxa	0	1	Connectors	d__Bacteria;k__norank_d__Bacteria;p__Firmicutes;c__Clostridia;o__Lachnospirales;f__Lachnospiraceae;g__unclassified_f__Lachnospiraceae;s__unclassified_f__Lachnospiraceae
OTU3061	abundant taxa	0	1	Connectors	d__Bacteria;k__norank_d__Bacteria;p__Chloroflexi;c__Ktedonobacteria;o__Ktedonobacterales;f__JG30-KF-AS9;g__norank_f__JG30-KF-AS9;s__uncultured_bacterium_g__norank_f__JG30-KF-AS9
OTU3372	abundant taxa	0	1	Connectors	d__Bacteria;k__norank_d__Bacteria;p__Actinobacteriota;c__Actinobacteria;o__Pseudonocardiales;f__Pseudonocardiaceae;g__Crossiella;s__uncultured_bacterium_g__Crossiella
OTU3537	abundant taxa	0	1	Connectors	d__Bacteria;k__norank_d__Bacteria;p__Myxococcota;c__Myxococcia;o__Myxococcales;f__Anaeromyxobacteraceae;g__Anaeromyxobacter;s__unclassified_g__Anaeromyxobacter
OTU355	rare taxa	0	1	Connectors	d__Bacteria;k__norank_d__Bacteria;p__Proteobacteria;c__Gammaproteobacteria;o__Gammaproteobacteria_Incertae_Sedis;f__unclassified_o__Gammaproteobacteria_Incertae_Sedis;g__Candidatus_Berkiella;s__uncultured_bacterium_g__Candidatus_Berkiella
OTU356	rare taxa	0	1	Connectors	d__Bacteria;k__norank_d__Bacteria;p__Proteobacteria;c__Gammaproteobacteria;o__Gammaproteobacteria_Incertae_Sedis;f__unclassified_o__Gammaproteobacteria_Incertae_Sedis;g__Candidatus_Ovatusbacter;s__uncultured_bacterium_g__Candidatus_Ovatusbacter
OTU3561	rare taxa	0	1	Connectors	d__Bacteria;k__norank_d__Bacteria;p__Elusimicrobiota;c__Lineage_IIa;o__norank_c__Lineage_IIa;f__norank_o__norank_c__Lineage_IIa;g__norank_f__norank_o__norank_c__Lineage_IIa;s__unclassified_g__norank_f__norank_o__norank_c__Lineage_IIa
OTU358	rare taxa	0	1	Connectors	d__Bacteria;k__norank_d__Bacteria;p__Planctomycetota;c__Planctomycetes;o__Gemmatales;f__Gemmataceae;g__norank_f__Gemmataceae;s__unclassified_g__norank_f__Gemmataceae
OTU361	rare taxa	0	1	Connectors	d__Bacteria;k__norank_d__Bacteria;p__Proteobacteria;c__Gammaproteobacteria;o__EC3;f__norank_o__EC3;g__norank_f__norank_o__EC3;s__uncultured_bacterium_g__norank_f__norank_o__EC3
OTU3690	abundant taxa	0	1	Connectors	d__Bacteria;k__norank_d__Bacteria;p__Proteobacteria;c__Alphaproteobacteria;o__Caulobacterales;f__Caulobacteraceae;g__Phenylobacterium;s__metagenome_g__Phenylobacterium
OTU370	rare taxa	0	1	Connectors	d__Bacteria;k__norank_d__Bacteria;p__Planctomycetota;c__Planctomycetes;o__Gemmatales;f__Gemmataceae;g__norank_f__Gemmataceae;s__unclassified_g__norank_f__Gemmataceae
OTU372	rare taxa	0	1	Connectors	d__Bacteria;k__norank_d__Bacteria;p__Proteobacteria;c__Gammaproteobacteria;o__unclassified_c__Gammaproteobacteria;f__unclassified_c__Gammaproteobacteria;g__unclassified_c__Gammaproteobacteria;s__unclassified_c__Gammaproteobacteria
OTU4212	rare taxa	0	1	Connectors	d__Bacteria;k__norank_d__Bacteria;p__Proteobacteria;c__Gammaproteobacteria;o__Gammaproteobacteria_Incertae_Sedis;f__unclassified_o__Gammaproteobacteria_Incertae_Sedis;g__Candidatus_Berkiella;s__uncultured_bacterium_g__Candidatus_Berkiella
OTU423	abundant taxa	0	1	Connectors	d__Bacteria;k__norank_d__Bacteria;p__Proteobacteria;c__Alphaproteobacteria;o__Elsterales;f__norank_o__Elsterales;g__norank_f__norank_o__Elsterales;s__uncultured_bacterium_g__norank_f__norank_o__Elsterales
OTU4236	rare taxa	0	1	Connectors	d__Bacteria;k__norank_d__Bacteria;p__Proteobacteria;c__Gammaproteobacteria;o__EC3;f__norank_o__EC3;g__norank_f__norank_o__EC3;s__uncultured_bacterium_g__norank_f__norank_o__EC3
OTU442	abundant taxa	0	1	Connectors	d__Bacteria;k__norank_d__Bacteria;p__Proteobacteria;c__Alphaproteobacteria;o__Micropepsales;f__Micropepsaceae;g__norank_f__Micropepsaceae;s__unclassified_g__norank_f__Micropepsaceae
OTU4444	rare taxa	0	1	Connectors	d__Bacteria;k__norank_d__Bacteria;p__Myxococcota;c__Myxococcia;o__Myxococcales;f__unclassified_o__Myxococcales;g__unclassified_o__Myxococcales;s__unclassified_o__Myxococcales
OTU4447	rare taxa	0	1	Connectors	d__Bacteria;k__norank_d__Bacteria;p__Bdellovibrionota;c__Oligoflexia;o__0319-6G20;f__norank_o__0319-6G20;g__norank_f__norank_o__0319-6G20;s__unclassified_g__norank_f__norank_o__0319-6G20
OTU4473	rare taxa	0	1	Connectors	d__Bacteria;k__norank_d__Bacteria;p__Proteobacteria;c__Gammaproteobacteria;o__Legionellales;f__Legionellaceae;g__Legionella;s__unclassified_g__Legionella
OTU4507	rare taxa	0	1	Connectors	d__Bacteria;k__norank_d__Bacteria;p__Elusimicrobiota;c__Lineage_IIa;o__norank_c__Lineage_IIa;f__norank_o__norank_c__Lineage_IIa;g__norank_f__norank_o__norank_c__Lineage_IIa;s__uncultured_bacterium_g__norank_f__norank_o__norank_c__Lineage_IIa
OTU451	rare taxa	0	1	Connectors	d__Bacteria;k__norank_d__Bacteria;p__unclassified_k__norank_d__Bacteria;c__unclassified_k__norank_d__Bacteria;o__unclassified_k__norank_d__Bacteria;f__unclassified_k__norank_d__Bacteria;g__unclassified_k__norank_d__Bacteria;s__unclassified_k__norank_d__Bacteria
OTU461	abundant taxa	0	1	Connectors	d__Bacteria;k__norank_d__Bacteria;p__Proteobacteria;c__Alphaproteobacteria;o__Acetobacterales;f__Acetobacteraceae;g__unclassified_f__Acetobacteraceae;s__unclassified_f__Acetobacteraceae
OTU4630	rare taxa	-0.57735	1	Connectors	d__Bacteria;k__norank_d__Bacteria;p__Proteobacteria;c__Gammaproteobacteria;o__unclassified_c__Gammaproteobacteria;f__unclassified_c__Gammaproteobacteria;g__unclassified_c__Gammaproteobacteria;s__unclassified_c__Gammaproteobacteria
OTU4703	abundant taxa	0	1	Connectors	d__Bacteria;k__norank_d__Bacteria;p__Myxococcota;c__Myxococcia;o__Myxococcales;f__Anaeromyxobacteraceae;g__Anaeromyxobacter;s__uncultured_delta_proteobacterium_g__Anaeromyxobacter
OTU4718	abundant taxa	0	1	Connectors	d__Bacteria;k__norank_d__Bacteria;p__Planctomycetota;c__Planctomycetes;o__Gemmatales;f__Gemmataceae;g__norank_f__Gemmataceae;s__Planctomycetia_bacterium_WSF3-27
OTU4728	abundant taxa	0	1	Connectors	d__Bacteria;k__norank_d__Bacteria;p__Planctomycetota;c__Planctomycetes;o__Isosphaerales;f__Isosphaeraceae;g__unclassified_f__Isosphaeraceae;s__unclassified_f__Isosphaeraceae
OTU4834	rare taxa	0	1	Connectors	d__Bacteria;k__norank_d__Bacteria;p__unclassified_k__norank_d__Bacteria;c__unclassified_k__norank_d__Bacteria;o__unclassified_k__norank_d__Bacteria;f__unclassified_k__norank_d__Bacteria;g__unclassified_k__norank_d__Bacteria;s__unclassified_k__norank_d__Bacteria
OTU4905	abundant taxa	0	1	Connectors	d__Bacteria;k__norank_d__Bacteria;p__Acidobacteriota;c__Acidobacteriae;o__Subgroup_2;f__norank_o__Subgroup_2;g__norank_f__norank_o__Subgroup_2;s__uncultured_forest_soil_bacterium_g__norank_f__norank_o__Subgroup_2
OTU4967	rare taxa	0	1	Connectors	d__Bacteria;k__norank_d__Bacteria;p__Verrucomicrobiota;c__Chlamydiae;o__Chlamydiales;f__Simkaniaceae;g__norank_f__Simkaniaceae;s__unclassified_g__norank_f__Simkaniaceae
OTU4994	rare taxa	0	1	Connectors	d__Bacteria;k__norank_d__Bacteria;p__Verrucomicrobiota;c__Chlamydiae;o__Chlamydiales;f__Simkaniaceae;g__norank_f__Simkaniaceae;s__unclassified_g__norank_f__Simkaniaceae
OTU5021	rare taxa	0	1	Connectors	d__Bacteria;k__norank_d__Bacteria;p__Proteobacteria;c__Gammaproteobacteria;o__Salinisphaerales;f__Solimonadaceae;g__Nevskia;s__uncultured_bacterium_g__Nevskia
OTU5061	rare taxa	0	1	Connectors	d__Bacteria;k__norank_d__Bacteria;p__Proteobacteria;c__Gammaproteobacteria;o__Legionellales;f__Legionellaceae;g__Legionella;s__uncultured_bacterium_g__Legionella
OTU5075	rare taxa	0	1	Connectors	d__Bacteria;k__norank_d__Bacteria;p__Firmicutes;c__Desulfitobacteriia;o__Desulfitobacteriales;f__Desulfitobacteriaceae;g__Desulfosporosinus;s__uncultured_Desulfosporosinus_sp._g__Desulfosporosinus
OTU5146	rare taxa	0	1	Connectors	d__Bacteria;k__norank_d__Bacteria;p__Firmicutes;c__Bacilli;o__Paenibacillales;f__Paenibacillaceae;g__Paenibacillus;s__unclassified_g__Paenibacillus
OTU5170	rare taxa	-0.57735	1	Connectors	d__Bacteria;k__norank_d__Bacteria;p__unclassified_k__norank_d__Bacteria;c__unclassified_k__norank_d__Bacteria;o__unclassified_k__norank_d__Bacteria;f__unclassified_k__norank_d__Bacteria;g__unclassified_k__norank_d__Bacteria;s__unclassified_k__norank_d__Bacteria
OTU5223	rare taxa	-0.57735	1	Connectors	d__Bacteria;k__norank_d__Bacteria;p__Bdellovibrionota;c__Oligoflexia;o__0319-6G20;f__norank_o__0319-6G20;g__norank_f__norank_o__0319-6G20;s__unclassified_g__norank_f__norank_o__0319-6G20
OTU5287	rare taxa	0	1	Connectors	d__Bacteria;k__norank_d__Bacteria;p__Firmicutes;c__Bacilli;o__Paenibacillales;f__Paenibacillaceae;g__Paenibacillus;s__unclassified_g__Paenibacillus
OTU5363	rare taxa	0	1	Connectors	d__Bacteria;k__norank_d__Bacteria;p__Bacteroidota;c__Bacteroidia;o__Chitinophagales;f__Chitinophagaceae;g__Dinghuibacter;s__Dinghuibacter_silviterrae
OTU5418	abundant taxa	-0.5	1	Connectors	d__Bacteria;k__norank_d__Bacteria;p__Actinobacteriota;c__Actinobacteria;o__Frankiales;f__Acidothermaceae;g__Acidothermus;s__unclassified_g__Acidothermus
OTU5425	abundant taxa	0	1	Connectors	d__Bacteria;k__norank_d__Bacteria;p__Bacteroidota;c__Bacteroidia;o__Chitinophagales;f__Chitinophagaceae;g__Puia;s__unclassified_g__Puia
OTU5596	abundant taxa	0	1	Connectors	d__Bacteria;k__norank_d__Bacteria;p__Actinobacteriota;c__Thermoleophilia;o__Solirubrobacterales;f__Solirubrobacteraceae;g__Conexibacter;s__uncultured_bacterium_g__Conexibacter
OTU5616	abundant taxa	0	1	Connectors	d__Bacteria;k__norank_d__Bacteria;p__Myxococcota;c__Myxococcia;o__Myxococcales;f__Anaeromyxobacteraceae;g__Anaeromyxobacter;s__uncultured_delta_proteobacterium_g__Anaeromyxobacter
OTU606	rare taxa	0	1	Connectors	d__Bacteria;k__norank_d__Bacteria;p__Verrucomicrobiota;c__Chlamydiae;o__Chlamydiales;f__Simkaniaceae;g__norank_f__Simkaniaceae;s__unclassified_g__norank_f__Simkaniaceae
OTU61	abundant taxa	0	1	Connectors	d__Bacteria;k__norank_d__Bacteria;p__Verrucomicrobiota;c__Chlamydiae;o__Chlamydiales;f__Simkaniaceae;g__norank_f__Simkaniaceae;s__unclassified_g__norank_f__Simkaniaceae
OTU6130	abundant taxa	0	1	Connectors	d__Bacteria;k__norank_d__Bacteria;p__Proteobacteria;c__Gammaproteobacteria;o__Burkholderiales;f__A21b;g__norank_f__A21b;s__uncultured_beta_proteobacterium_g__norank_f__A21b
OTU6490	abundant taxa	0	1	Connectors	d__Bacteria;k__norank_d__Bacteria;p__Planctomycetota;c__Planctomycetes;o__Gemmatales;f__Gemmataceae;g__norank_f__Gemmataceae;s__unclassified_g__norank_f__Gemmataceae
OTU6498	rare taxa	0	1	Connectors	d__Bacteria;k__norank_d__Bacteria;p__Proteobacteria;c__Gammaproteobacteria;o__Gammaproteobacteria_Incertae_Sedis;f__unclassified_o__Gammaproteobacteria_Incertae_Sedis;g__Candidatus_Ovatusbacter;s__uncultured_bacterium_g__Candidatus_Ovatusbacter
OTU6528	rare taxa	0	1	Connectors	d__Bacteria;k__norank_d__Bacteria;p__Proteobacteria;c__Gammaproteobacteria;o__Diplorickettsiales;f__Diplorickettsiaceae;g__norank_f__Diplorickettsiaceae;s__unclassified_g__norank_f__Diplorickettsiaceae
OTU6560	abundant taxa	-0.5	1	Connectors	d__Bacteria;k__norank_d__Bacteria;p__Acidobacteriota;c__Thermoanaerobaculia;o__Thermoanaerobaculales;f__Thermoanaerobaculaceae;g__Subgroup_10;s__uncultured_bacterium_g__Subgroup_10
OTU6625	rare taxa	-0.57735	1	Connectors	d__Bacteria;k__norank_d__Bacteria;p__Firmicutes;c__Bacilli;o__Paenibacillales;f__Paenibacillaceae;g__Paenibacillus;s__unclassified_g__Paenibacillus
OTU6795	rare taxa	0	1	Connectors	d__Bacteria;k__norank_d__Bacteria;p__Verrucomicrobiota;c__Chlamydiae;o__Chlamydiales;f__Parachlamydiaceae;g__norank_f__Parachlamydiaceae;s__metagenome_g__norank_f__Parachlamydiaceae
OTU6808	rare taxa	0	1	Connectors	d__Bacteria;k__norank_d__Bacteria;p__Proteobacteria;c__Gammaproteobacteria;o__unclassified_c__Gammaproteobacteria;f__unclassified_c__Gammaproteobacteria;g__unclassified_c__Gammaproteobacteria;s__unclassified_c__Gammaproteobacteria
OTU6869	rare taxa	0	1	Connectors	d__Bacteria;k__norank_d__Bacteria;p__Myxococcota;c__Polyangia;o__Haliangiales;f__Haliangiaceae;g__Haliangium;s__unclassified_g__Haliangium
OTU6985	abundant taxa	0	1	Connectors	d__Bacteria;k__norank_d__Bacteria;p__Actinobacteriota;c__Thermoleophilia;o__Solirubrobacterales;f__Solirubrobacteraceae;g__Conexibacter;s__uncultured_Conexibacteraceae_bacterium_g__Conexibacter
OTU7075	abundant taxa	0	1	Connectors	d__Bacteria;k__norank_d__Bacteria;p__Acidobacteriota;c__Acidobacteriae;o__Acidobacteriales;f__Acidobacteriaceae_Subgroup_1;g__Edaphobacter;s__unclassified_g__Edaphobacter
OTU716	rare taxa	0	1	Connectors	d__Bacteria;k__norank_d__Bacteria;p__Patescibacteria;c__Saccharimonadia;o__Saccharimonadales;f__unclassified_o__Saccharimonadales;g__unclassified_o__Saccharimonadales;s__unclassified_o__Saccharimonadales
OTU7181	abundant taxa	0	1	Connectors	d__Bacteria;k__norank_d__Bacteria;p__Planctomycetota;c__Planctomycetes;o__Isosphaerales;f__Isosphaeraceae;g__unclassified_f__Isosphaeraceae;s__unclassified_f__Isosphaeraceae
OTU7283	rare taxa	0	1	Connectors	d__Bacteria;k__norank_d__Bacteria;p__Bacteroidota;c__Bacteroidia;o__Bacteroidales;f__Rikenellaceae;g__Alistipes;s__uncultured_bacterium_g__Alistipes
OTU7325	abundant taxa	0	1	Connectors	d__Bacteria;k__norank_d__Bacteria;p__Proteobacteria;c__Alphaproteobacteria;o__norank_c__Alphaproteobacteria;f__norank_o__norank_c__Alphaproteobacteria;g__norank_f__norank_o__norank_c__Alphaproteobacteria;s__Rhodospirillaceae_bacterium_L34
OTU7336	rare taxa	-0.816497	1	Connectors	d__Bacteria;k__norank_d__Bacteria;p__Myxococcota;c__Myxococcia;o__Myxococcales;f__unclassified_o__Myxococcales;g__unclassified_o__Myxococcales;s__unclassified_o__Myxococcales
OTU7391	abundant taxa	0	1	Connectors	d__Bacteria;k__norank_d__Bacteria;p__Chloroflexi;c__Ktedonobacteria;o__Ktedonobacterales;f__Ktedonobacteraceae;g__HSB_OF53-F07;s__uncultured_Ktedonobacter_sp._g__HSB_OF53-F07
OTU7464	rare taxa	0	1	Connectors	d__Bacteria;k__norank_d__Bacteria;p__Patescibacteria;c__Parcubacteria;o__Candidatus_Jorgensenbacteria;f__norank_o__Candidatus_Jorgensenbacteria;g__norank_f__norank_o__Candidatus_Jorgensenbacteria;s__Candidatus_Adlerbacteria_bacterium_GW2011_GWC1_50_9
OTU763	rare taxa	0	1	Connectors	d__Bacteria;k__norank_d__Bacteria;p__Armatimonadota;c__Fimbriimonadia;o__Fimbriimonadales;f__Fimbriimonadaceae;g__norank_f__Fimbriimonadaceae;s__unclassified_g__norank_f__Fimbriimonadaceae
OTU7669	abundant taxa	0	1	Connectors	d__Bacteria;k__norank_d__Bacteria;p__Chloroflexi;c__Ktedonobacteria;o__Ktedonobacterales;f__Ktedonobacteraceae;g__JG30a-KF-32;s__uncultured_bacterium_g__JG30a-KF-32
OTU7693	abundant taxa	0	1	Connectors	d__Bacteria;k__norank_d__Bacteria;p__Acidobacteriota;c__Acidobacteriae;o__Subgroup_2;f__norank_o__Subgroup_2;g__norank_f__norank_o__Subgroup_2;s__unclassified_g__norank_f__norank_o__Subgroup_2
OTU7701	abundant taxa	0	1	Connectors	d__Bacteria;k__norank_d__Bacteria;p__Proteobacteria;c__Gammaproteobacteria;o__Xanthomonadales;f__Rhodanobacteraceae;g__Dyella;s__Dyella_halodurans
OTU7832	rare taxa	-1.64317	1	Connectors	d__Bacteria;k__norank_d__Bacteria;p__Firmicutes;c__Clostridia;o__norank_c__Clostridia;f__Hungateiclostridiaceae;g__Ruminiclostridium;s__uncultured_Clostridiales_bacterium_g__Ruminiclostridium
OTU7835	rare taxa	0	1	Connectors	d__Bacteria;k__norank_d__Bacteria;p__Bdellovibrionota;c__Oligoflexia;o__0319-6G20;f__norank_o__0319-6G20;g__norank_f__norank_o__0319-6G20;s__unclassified_g__norank_f__norank_o__0319-6G20
OTU7993	abundant taxa	0	1	Connectors	d__Bacteria;k__norank_d__Bacteria;p__Acidobacteriota;c__Holophagae;o__Subgroup_7;f__norank_o__Subgroup_7;g__norank_f__norank_o__Subgroup_7;s__uncultured_bacterium_g__norank_f__norank_o__Subgroup_7
OTU8167	abundant taxa	0	1	Connectors	d__Bacteria;k__norank_d__Bacteria;p__Actinobacteriota;c__Acidimicrobiia;o__IMCC26256;f__norank_o__IMCC26256;g__norank_f__norank_o__IMCC26256;s__uncultured_Acidimicrobiia_bacterium_g__norank_f__norank
OTU8172	abundant taxa	0	1	Connectors	d__Bacteria;k__norank_d__Bacteria;p__Actinobacteriota;c__Thermoleophilia;o__Gaiellales;f__norank_o__Gaiellales;g__norank_f__norank_o__Gaiellales;s__unclassified_g__norank_f__norank_o__Gaiellales
OTU8243	rare taxa	0	1	Connectors	d__Bacteria;k__norank_d__Bacteria;p__Verrucomicrobiota;c__Chlamydiae;o__Chlamydiales;f__Parachlamydiaceae;g__Neochlamydia;s__uncultured_bacterium_g__Neochlamydia
OTU8250	abundant taxa	0	1	Connectors	d__Bacteria;k__norank_d__Bacteria;p__Planctomycetota;c__Planctomycetes;o__Gemmatales;f__Gemmataceae;g__norank_f__Gemmataceae;s__uncultured_planctomycete_g__norank_f__Gemmataceae
OTU8365	rare taxa	0	1	Connectors	d__Bacteria;k__norank_d__Bacteria;p__Verrucomicrobiota;c__Chlamydiae;o__Chlamydiales;f__Waddliaceae;g__Waddlia;s__uncultured_bacterium_g__Waddlia
OTU8431	rare taxa	0	1	Connectors	d__Bacteria;k__norank_d__Bacteria;p__Dependentiae;c__Babeliae;o__Babeliales;f__Babeliaceae;g__norank_f__Babeliaceae;s__uncultured_bacterium_g__norank_f__Babeliaceae
OTU8524	rare taxa	0	1	Connectors	d__Bacteria;k__norank_d__Bacteria;p__Actinobacteriota;c__Actinobacteria;o__unclassified_c__Actinobacteria;f__unclassified_c__Actinobacteria;g__unclassified_c__Actinobacteria;s__unclassified_c__Actinobacteria
OTU853	rare taxa	-0.57735	1	Connectors	d__Bacteria;k__norank_d__Bacteria;p__Dependentiae;c__Babeliae;o__Babeliales;f__Vermiphilaceae;g__norank_f__Vermiphilaceae;s__uncultured_bacterium_g__norank_f__Vermiphilaceae
OTU8659	abundant taxa	0	1	Connectors	d__Bacteria;k__norank_d__Bacteria;p__Actinobacteriota;c__Thermoleophilia;o__Solirubrobacterales;f__Solirubrobacteraceae;g__norank_f__Solirubrobacteraceae;s__soil_metagenome_g__norank_f__Solirubrobacteraceae
OTU8664	abundant taxa	0	1	Connectors	d__Bacteria;k__norank_d__Bacteria;p__Actinobacteriota;c__Thermoleophilia;o__Solirubrobacterales;f__Solirubrobacteraceae;g__Conexibacter;s__unclassified_g__Conexibacter
OTU8710	abundant taxa	0	1	Connectors	d__Bacteria;k__norank_d__Bacteria;p__Acidobacteriota;c__Holophagae;o__Subgroup_7;f__norank_o__Subgroup_7;g__norank_f__norank_o__Subgroup_7;s__uncultured_bacterium_g__norank_f__norank_o__Subgroup_7
OTU8881	rare taxa	0	1	Connectors	d__Bacteria;k__norank_d__Bacteria;p__Firmicutes;c__Clostridia;o__Lachnospirales;f__Lachnospiraceae;g__Shuttleworthia;s__uncultured_bacterium_g__Shuttleworthia
OTU8921	abundant taxa	-1.22474	1	Connectors	d__Bacteria;k__norank_d__Bacteria;p__Planctomycetota;c__Planctomycetes;o__Gemmatales;f__Gemmataceae;g__norank_f__Gemmataceae;s__unclassified_g__norank_f__Gemmataceae
OTU8938	abundant taxa	0	1	Connectors	d__Bacteria;k__norank_d__Bacteria;p__Proteobacteria;c__Alphaproteobacteria;o__Elsterales;f__norank_o__Elsterales;g__norank_f__norank_o__Elsterales;s__unclassified_g__norank_f__norank_o__Elsterales
OTU9074	rare taxa	-0.5	1	Connectors	d__Bacteria;k__norank_d__Bacteria;p__Verrucomicrobiota;c__Chlamydiae;o__Chlamydiales;f__Parachlamydiaceae;g__unclassified_f__Parachlamydiaceae;s__unclassified_f__Parachlamydiaceae
OTU913	rare taxa	0	1	Connectors	d__Bacteria;k__norank_d__Bacteria;p__Verrucomicrobiota;c__Verrucomicrobiae;o__Pedosphaerales;f__Pedosphaeraceae;g__unclassified_f__Pedosphaeraceae;s__unclassified_f__Pedosphaeraceae
OTU9194	rare taxa	0	1	Connectors	d__Bacteria;k__norank_d__Bacteria;p__Firmicutes;c__Clostridia;o__Oscillospirales;f__Oscillospiraceae;g__unclassified_f__Oscillospiraceae;s__unclassified_f__Oscillospiraceae
OTU9235	abundant taxa	0	1	Connectors	d__Bacteria;k__norank_d__Bacteria;p__Actinobacteriota;c__Actinobacteria;o__Micromonosporales;f__Micromonosporaceae;g__unclassified_f__Micromonosporaceae;s__unclassified_f__Micromonosporaceae
OTU929	abundant taxa	0	1	Connectors	d__Bacteria;k__norank_d__Bacteria;p__Gemmatimonadota;c__Gemmatimonadetes;o__Gemmatimonadales;f__Gemmatimonadaceae;g__Roseisolibacter;s__uncultured_Gemmatimonadetes_bacterium_g__Roseisolibacter
OTU9372	abundant taxa	0	1	Connectors	d__Bacteria;k__norank_d__Bacteria;p__Chloroflexi;c__TK10;o__norank_c__TK10;f__norank_o__norank_c__TK10;g__norank_f__norank_o__norank_c__TK10;s__unclassified_g__norank_f__norank_o__norank_c__TK10
OTU9435	rare taxa	0	1	Connectors	d__Bacteria;k__norank_d__Bacteria;p__Firmicutes;c__Bacilli;o__Thermoactinomycetales;f__Thermoactinomycetaceae;g__Shimazuella;s__uncultured_bacterium_g__Shimazuella
OTU9450	abundant taxa	0	1	Connectors	d__Bacteria;k__norank_d__Bacteria;p__Planctomycetota;c__Planctomycetes;o__Isosphaerales;f__Isosphaeraceae;g__Tundrisphaera;s__uncultured_bacterium_g__Tundrisphaera
OTU958	rare taxa	0	1	Connectors	d__Bacteria;k__norank_d__Bacteria;p__Chloroflexi;c__Chloroflexia;o__Elev-1554;f__norank_o__Elev-1554;g__norank_f__norank_o__Elev-1554;s__uncultured_bacterium_g__norank_f__norank_o__Elev-1554
OTU96	rare taxa	0	1	Connectors	d__Bacteria;k__norank_d__Bacteria;p__Verrucomicrobiota;c__Chlamydiae;o__Chlamydiales;f__Simkaniaceae;g__norank_f__Simkaniaceae;s__unclassified_g__norank_f__Simkaniaceae
OTU9691	abundant taxa	0	1	Connectors	d__Bacteria;k__norank_d__Bacteria;p__Chloroflexi;c__Ktedonobacteria;o__Ktedonobacterales;f__Ktedonobacteraceae;g__1921-2;s__uncultured_bacterium_g__1921-2
OTU9695	abundant taxa	0	1	Connectors	d__Bacteria;k__norank_d__Bacteria;p__Proteobacteria;c__Alphaproteobacteria;o__Elsterales;f__norank_o__Elsterales;g__norank_f__norank_o__Elsterales;s__uncultured_bacterium_g__norank_f__norank_o__Elsterales
OTU9721	rare taxa	0	1	Connectors	d__Bacteria;k__norank_d__Bacteria;p__Acidobacteriota;c__Acidobacteriae;o__Subgroup_2;f__norank_o__Subgroup_2;g__norank_f__norank_o__Subgroup_2;s__unclassified_g__norank_f__norank_o__Subgroup_2
OTU9733	rare taxa	0	1	Connectors	d__Bacteria;k__norank_d__Bacteria;p__Actinobacteriota;c__Actinobacteria;o__Catenulisporales;f__Actinospicaceae;g__Actinospica;s__unclassified_g__Actinospica
OTU1242	rare taxa	0	0.75	Connectors	d__Bacteria;k__norank_d__Bacteria;p__Verrucomicrobiota;c__Chlamydiae;o__Chlamydiales;f__Parachlamydiaceae;g__unclassified_f__Parachlamydiaceae;s__unclassified_f__Parachlamydiaceae
OTU1251	rare taxa	0	0.75	Connectors	d__Bacteria;k__norank_d__Bacteria;p__Bdellovibrionota;c__Oligoflexia;o__0319-6G20;f__norank_o__0319-6G20;g__norank_f__norank_o__0319-6G20;s__unclassified_g__norank_f__norank_o__0319-6G20
OTU1355	rare taxa	0	0.75	Connectors	d__Bacteria;k__norank_d__Bacteria;p__Patescibacteria;c__Parcubacteria;o__Candidatus_Jorgensenbacteria;f__norank_o__Candidatus_Jorgensenbacteria;g__norank_f__norank_o__Candidatus_Jorgensenbacteria;s__Candidatus_Adlerbacteria_bacterium_GW2011_GWC1_50_9
OTU1437	rare taxa	0	0.75	Connectors	d__Bacteria;k__norank_d__Bacteria;p__Myxococcota;c__bacteriap25;o__norank_c__bacteriap25;f__norank_o__norank_c__bacteriap25;g__norank_f__norank_o__norank_c__bacteriap25;s__unclassified_g__norank_f__norank_o__norank_c__bacteriap25
OTU1539	rare taxa	0	0.75	Connectors	d__Bacteria;k__norank_d__Bacteria;p__Proteobacteria;c__Alphaproteobacteria;o__Elsterales;f__norank_o__Elsterales;g__norank_f__norank_o__Elsterales;s__unclassified_g__norank_f__norank_o__Elsterales
OTU1936	rare taxa	1.1547	0.75	Connectors	d__Bacteria;k__norank_d__Bacteria;p__Proteobacteria;c__Gammaproteobacteria;o__Diplorickettsiales;f__Diplorickettsiaceae;g__norank_f__Diplorickettsiaceae;s__unclassified_g__norank_f__Diplorickettsiaceae
OTU197	rare taxa	-0.447214	0.75	Connectors	d__Bacteria;k__norank_d__Bacteria;p__Proteobacteria;c__Gammaproteobacteria;o__Legionellales;f__Legionellaceae;g__Legionella;s__unclassified_g__Legionella
OTU2088	abundant taxa	-0.447214	0.75	Connectors	d__Bacteria;k__norank_d__Bacteria;p__Chloroflexi;c__Ktedonobacteria;o__Ktedonobacterales;f__Ktedonobacteraceae;g__unclassified_f__Ktedonobacteraceae;s__unclassified_f__Ktedonobacteraceae
OTU228	rare taxa	0	0.75	Connectors	d__Bacteria;k__norank_d__Bacteria;p__Dependentiae;c__Babeliae;o__Babeliales;f__Vermiphilaceae;g__norank_f__Vermiphilaceae;s__uncultured_bacterium_g__norank_f__Vermiphilaceae
OTU2661	rare taxa	-0.447214	0.75	Connectors	d__Bacteria;k__norank_d__Bacteria;p__Verrucomicrobiota;c__Verrucomicrobiae;o__Verrucomicrobiales;f__Verrucomicrobiaceae;g__unclassified_f__Verrucomicrobiaceae;s__unclassified_f__Verrucomicrobiaceae
OTU2694	rare taxa	0	0.75	Connectors	d__Bacteria;k__norank_d__Bacteria;p__Verrucomicrobiota;c__Chlamydiae;o__Chlamydiales;f__unclassified_o__Chlamydiales;g__unclassified_o__Chlamydiales;s__unclassified_o__Chlamydiales
OTU2781	rare taxa	1.1547	0.75	Connectors	d__Bacteria;k__norank_d__Bacteria;p__Dependentiae;c__Babeliae;o__Babeliales;f__unclassified_o__Babeliales;g__unclassified_o__Babeliales;s__unclassified_o__Babeliales
OTU34	rare taxa	0.866025	0.75	Connectors	d__Bacteria;k__norank_d__Bacteria;p__Dependentiae;c__Babeliae;o__Babeliales;f__Vermiphilaceae;g__norank_f__Vermiphilaceae;s__unclassified_g__norank_f__Vermiphilaceae
OTU3661	rare taxa	0	0.75	Connectors	d__Bacteria;k__norank_d__Bacteria;p__Proteobacteria;c__Alphaproteobacteria;o__Caulobacterales;f__Hyphomonadaceae;g__SWB02;s__uncultured_bacterium_g__SWB02
OTU4021	abundant taxa	0	0.75	Connectors	d__Bacteria;k__norank_d__Bacteria;p__Proteobacteria;c__Alphaproteobacteria;o__Rhizobiales;f__Beijerinckiaceae;g__Methylobacterium-Methylorubrum;s__Methylobacterium_brachiatum
OTU4248	rare taxa	0	0.75	Connectors	d__Bacteria;k__norank_d__Bacteria;p__Armatimonadota;c__norank_p__Armatimonadota;o__norank_c__norank_p__Armatimonadota;f__norank_o__norank_c__norank_p__Armatimonadota;g__norank_f__norank_o__norank_c__norank_p__Armatimonadota;s__uncultured_Armatimonadetes_bacterium_g__norank_f__norank_o__norank_c__norank
OTU4252	abundant taxa	0	0.75	Connectors	d__Bacteria;k__norank_d__Bacteria;p__Acidobacteriota;c__Acidobacteriae;o__Subgroup_2;f__norank_o__Subgroup_2;g__norank_f__norank_o__Subgroup_2;s__unclassified_g__norank_f__norank_o__Subgroup_2
OTU4274	rare taxa	-1.43427	0.75	Connectors	d__Bacteria;k__norank_d__Bacteria;p__Elusimicrobiota;c__Lineage_IIa;o__norank_c__Lineage_IIa;f__norank_o__norank_c__Lineage_IIa;g__norank_f__norank_o__norank_c__Lineage_IIa;s__unclassified_g__norank_f__norank_o__norank_c__Lineage_IIa
OTU4359	rare taxa	1.1547	0.75	Connectors	d__Bacteria;k__norank_d__Bacteria;p__Proteobacteria;c__Gammaproteobacteria;o__Legionellales;f__Legionellaceae;g__Legionella;s__unclassified_g__Legionella
OTU4458	rare taxa	0	0.75	Connectors	d__Bacteria;k__norank_d__Bacteria;p__Bdellovibrionota;c__Oligoflexia;o__0319-6G20;f__norank_o__0319-6G20;g__norank_f__norank_o__0319-6G20;s__bacterium_enrichment_culture_clone_B1262011
OTU4488	rare taxa	-0.866025	0.75	Connectors	d__Bacteria;k__norank_d__Bacteria;p__Actinobacteriota;c__Acidimicrobiia;o__unclassified_c__Acidimicrobiia;f__unclassified_c__Acidimicrobiia;g__unclassified_c__Acidimicrobiia;s__unclassified_c__Acidimicrobiia
OTU4616	rare taxa	0	0.75	Connectors	d__Bacteria;k__norank_d__Bacteria;p__Proteobacteria;c__Gammaproteobacteria;o__Diplorickettsiales;f__Diplorickettsiaceae;g__norank_f__Diplorickettsiaceae;s__uncultured_Coxiellaceae_bacterium_g__norank_f__Diplorickettsiaceae
OTU4788	rare taxa	0	0.75	Connectors	d__Bacteria;k__norank_d__Bacteria;p__Patescibacteria;c__Saccharimonadia;o__Saccharimonadales;f__WWH38;g__norank_f__WWH38;s__uncultured_soil_bacterium_g__norank_f__WWH38
OTU4853	rare taxa	0	0.75	Connectors	d__Bacteria;k__norank_d__Bacteria;p__Verrucomicrobiota;c__Chlamydiae;o__Chlamydiales;f__Simkaniaceae;g__norank_f__Simkaniaceae;s__metagenome_g__norank_f__Simkaniaceae
OTU5039	rare taxa	0	0.75	Connectors	d__Bacteria;k__norank_d__Bacteria;p__Verrucomicrobiota;c__Chlamydiae;o__Chlamydiales;f__Parachlamydiaceae;g__norank_f__Parachlamydiaceae;s__metagenome_g__norank_f__Parachlamydiaceae
OTU5159	rare taxa	0	0.75	Connectors	d__Bacteria;k__norank_d__Bacteria;p__Chloroflexi;c__Ktedonobacteria;o__Ktedonobacterales;f__Ktedonobacteraceae;g__norank_f__Ktedonobacteraceae;s__uncultured_bacterium_g__norank_f__Ktedonobacteraceae
OTU5932	rare taxa	0	0.75	Connectors	d__Bacteria;k__norank_d__Bacteria;p__Verrucomicrobiota;c__Chlamydiae;o__Chlamydiales;f__Parachlamydiaceae;g__unclassified_f__Parachlamydiaceae;s__unclassified_f__Parachlamydiaceae
OTU5946	rare taxa	1.1547	0.75	Connectors	d__Bacteria;k__norank_d__Bacteria;p__Firmicutes;c__Bacilli;o__Paenibacillales;f__Paenibacillaceae;g__Paenibacillus;s__unclassified_g__Paenibacillus
OTU5953	rare taxa	0	0.75	Connectors	d__Bacteria;k__norank_d__Bacteria;p__Firmicutes;c__Bacilli;o__unclassified_c__Bacilli;f__unclassified_c__Bacilli;g__unclassified_c__Bacilli;s__unclassified_c__Bacilli
OTU6052	rare taxa	0	0.75	Connectors	d__Bacteria;k__norank_d__Bacteria;p__Verrucomicrobiota;c__Verrucomicrobiae;o__Pedosphaerales;f__Pedosphaeraceae;g__norank_f__Pedosphaeraceae;s__unclassified_g__norank_f__Pedosphaeraceae
OTU6100	rare taxa	-0.9759	0.75	Connectors	d__Bacteria;k__norank_d__Bacteria;p__Bdellovibrionota;c__Oligoflexia;o__0319-6G20;f__norank_o__0319-6G20;g__norank_f__norank_o__0319-6G20;s__unclassified_g__norank_f__norank_o__0319-6G20
OTU6101	rare taxa	0	0.75	Connectors	d__Bacteria;k__norank_d__Bacteria;p__Myxococcota;c__Myxococcia;o__Myxococcales;f__Anaeromyxobacteraceae;g__Anaeromyxobacter;s__uncultured_delta_proteobacterium_g__Anaeromyxobacter
OTU612	rare taxa	-1.43427	0.75	Connectors	d__Bacteria;k__norank_d__Bacteria;p__Patescibacteria;c__Saccharimonadia;o__Saccharimonadales;f__LWQ8;g__norank_f__LWQ8;s__uncultured_bacterium_g__norank_f__LWQ8
OTU6417	rare taxa	0	0.75	Connectors	d__Bacteria;k__norank_d__Bacteria;p__Proteobacteria;c__Gammaproteobacteria;o__Gammaproteobacteria_Incertae_Sedis;f__unclassified_o__Gammaproteobacteria_Incertae_Sedis;g__Candidatus_Ovatusbacter;s__unclassified_g__Candidatus_Ovatusbacter
OTU6644	rare taxa	1.1547	0.75	Connectors	d__Bacteria;k__norank_d__Bacteria;p__Verrucomicrobiota;c__Verrucomicrobiae;o__Pedosphaerales;f__Pedosphaeraceae;g__norank_f__Pedosphaeraceae;s__uncultured_bacterium_g__norank_f__Pedosphaeraceae
OTU681	rare taxa	0	0.75	Connectors	d__Bacteria;k__norank_d__Bacteria;p__Firmicutes;c__Negativicutes;o__Veillonellales-Selenomonadales;f__Sporomusaceae;g__Dendrosporobacter;s__unclassified_g__Dendrosporobacter
OTU682	rare taxa	0	0.75	Connectors	d__Bacteria;k__norank_d__Bacteria;p__Proteobacteria;c__Gammaproteobacteria;o__unclassified_c__Gammaproteobacteria;f__unclassified_c__Gammaproteobacteria;g__unclassified_c__Gammaproteobacteria;s__unclassified_c__Gammaproteobacteria
OTU688	rare taxa	0	0.75	Connectors	d__Bacteria;k__norank_d__Bacteria;p__Firmicutes;c__Bacilli;o__Thermoactinomycetales;f__Thermoactinomycetaceae;g__norank_f__Thermoactinomycetaceae;s__uncultured_bacterium_g__norank_f__Thermoactinomycetaceae
OTU7050	abundant taxa	0	0.75	Connectors	d__Bacteria;k__norank_d__Bacteria;p__Planctomycetota;c__Planctomycetes;o__Isosphaerales;f__Isosphaeraceae;g__Candidatus_Nostocoida;s__uncultured_soil_bacterium_g__Candidatus_Nostocoida
OTU711	rare taxa	-0.447214	0.75	Connectors	d__Bacteria;k__norank_d__Bacteria;p__Patescibacteria;c__unclassified_p__Patescibacteria;o__unclassified_p__Patescibacteria;f__unclassified_p__Patescibacteria;g__unclassified_p__Patescibacteria;s__unclassified_p__Patescibacteria
OTU7131	rare taxa	-0.447214	0.75	Connectors	d__Bacteria;k__norank_d__Bacteria;p__Proteobacteria;c__Gammaproteobacteria;o__Gammaproteobacteria_Incertae_Sedis;f__unclassified_o__Gammaproteobacteria_Incertae_Sedis;g__Candidatus_Berkiella;s__uncultured_bacterium_g__Candidatus_Berkiella
OTU7474	rare taxa	0	0.75	Connectors	d__Bacteria;k__norank_d__Bacteria;p__Verrucomicrobiota;c__Verrucomicrobiae;o__Chthoniobacterales;f__Chthoniobacteraceae;g__Chthoniobacter;s__uncultured_bacterium_g__Chthoniobacter
OTU762	rare taxa	0	0.75	Connectors	d__Bacteria;k__norank_d__Bacteria;p__Proteobacteria;c__Alphaproteobacteria;o__Rickettsiales;f__SM2D12;g__norank_f__SM2D12;s__metagenome_g__norank_f__SM2D12
OTU7728	abundant taxa	1.1547	0.75	Connectors	d__Bacteria;k__norank_d__Bacteria;p__Actinobacteriota;c__Actinobacteria;o__Corynebacteriales;f__Nocardiaceae;g__Rhodococcus;s__Rhodococcus_hoagii
OTU7759	abundant taxa	-1.3762	0.75	Connectors	d__Bacteria;k__norank_d__Bacteria;p__Verrucomicrobiota;c__Verrucomicrobiae;o__Chthoniobacterales;f__Chthoniobacteraceae;g__Chthoniobacter;s__Verrucomicrobia_bacterium_SCGC_AG-212-E04
OTU8438	rare taxa	0	0.75	Connectors	d__Bacteria;k__norank_d__Bacteria;p__Firmicutes;c__Bacilli;o__Paenibacillales;f__Paenibacillaceae;g__Paenibacillus;s__Gorillibacterium_massiliense
OTU878	rare taxa	0	0.75	Connectors	d__Bacteria;k__norank_d__Bacteria;p__Chloroflexi;c__Ktedonobacteria;o__Ktedonobacterales;f__JG30-KF-AS9;g__norank_f__JG30-KF-AS9;s__unclassified_g__norank_f__JG30-KF-AS9
OTU9193	rare taxa	1.1547	0.75	Connectors	d__Bacteria;k__norank_d__Bacteria;p__Proteobacteria;c__Gammaproteobacteria;o__Coxiellales;f__Coxiellaceae;g__Coxiella;s__uncultured_bacterium_g__Coxiella
OTU9232	abundant taxa	0	0.75	Connectors	d__Bacteria;k__norank_d__Bacteria;p__Planctomycetota;c__Planctomycetes;o__Gemmatales;f__Gemmataceae;g__norank_f__Gemmataceae;s__unclassified_g__norank_f__Gemmataceae
OTU9592	abundant taxa	-0.447214	0.75	Connectors	d__Bacteria;k__norank_d__Bacteria;p__Firmicutes;c__Clostridia;o__Peptostreptococcales-Tissierellales;f__Peptostreptococcaceae;g__Terrisporobacter;s__uncultured_bacterium_g__Terrisporobacter
OTU9734	rare taxa	0	0.75	Connectors	d__Bacteria;k__norank_d__Bacteria;p__Chloroflexi;c__AD3;o__norank_c__AD3;f__norank_o__norank_c__AD3;g__norank_f__norank_o__norank_c__AD3;s__uncultured_bacterium_g__norank_f__norank_o__norank_c__AD3

## Sheet: 1200 m at winter
OTU ID	Category	within_module_connectivities	among_module_connectivities	type	Taxonomy
OTU1009	abundant taxa	0	1	Connectors	d__Bacteria;k__norank_d__Bacteria;p__Proteobacteria;c__Alphaproteobacteria;o__Rhizobiales;f__Xanthobacteraceae;g__norank_f__Xanthobacteraceae;s__unclassified_g__norank_f__Xanthobacteraceae
OTU1010	abundant taxa	0	1	Connectors	d__Bacteria;k__norank_d__Bacteria;p__Acidobacteriota;c__Acidobacteriae;o__Acidobacteriales;f__Acidobacteriaceae_Subgroup_1;g__norank_f__Acidobacteriaceae_Subgroup_1;s__uncultured_bacterium_g__norank_f__Acidobacteriaceae_Subgroup_1
OTU1018	abundant taxa	0	1	Connectors	d__Bacteria;k__norank_d__Bacteria;p__Acidobacteriota;c__Acidobacteriae;o__Solibacterales;f__Solibacteraceae;g__Candidatus_Solibacter;s__unclassified_g__Candidatus_Solibacter
OTU1029	abundant taxa	0	1	Connectors	d__Bacteria;k__norank_d__Bacteria;p__WPS-2;c__norank_p__WPS-2;o__norank_c__norank_p__WPS-2;f__norank_o__norank_c__norank_p__WPS-2;g__norank_f__norank_o__norank_c__norank_p__WPS-2;s__uncultured_bacterium_g__norank_f__norank_o__norank_c__norank_p__WPS-2
OTU108	rare taxa	0	1	Connectors	d__Bacteria;k__norank_d__Bacteria;p__Dependentiae;c__Babeliae;o__Babeliales;f__unclassified_o__Babeliales;g__unclassified_o__Babeliales;s__unclassified_o__Babeliales
OTU1137	rare taxa	0	1	Connectors	d__Bacteria;k__norank_d__Bacteria;p__Proteobacteria;c__Alphaproteobacteria;o__Paracaedibacterales;f__Paracaedibacteraceae;g__Candidatus_Captivus;s__uncultured_bacterium_g__Candidatus_Captivus
OTU1150	abundant taxa	0	1	Connectors	d__Bacteria;k__norank_d__Bacteria;p__Chloroflexi;c__JG30-KF-CM66;o__norank_c__JG30-KF-CM66;f__norank_o__norank_c__JG30-KF-CM66;g__norank_f__norank_o__norank_c__JG30-KF-CM66;s__uncultured_Caldilinea_sp._g__norank
OTU1184	rare taxa	0	1	Connectors	d__Bacteria;k__norank_d__Bacteria;p__Proteobacteria;c__Alphaproteobacteria;o__Holosporales;f__Holosporaceae;g__norank_f__Holosporaceae;s__unclassified_g__norank_f__Holosporaceae
OTU119	rare taxa	-1.29099	1	Connectors	d__Bacteria;k__norank_d__Bacteria;p__Proteobacteria;c__Alphaproteobacteria;o__Rhodospirillales;f__Magnetospirillaceae;g__norank_f__Magnetospirillaceae;s__unclassified_g__norank_f__Magnetospirillaceae
OTU1249	abundant taxa	0	1	Connectors	d__Bacteria;k__norank_d__Bacteria;p__Proteobacteria;c__Alphaproteobacteria;o__Micropepsales;f__Micropepsaceae;g__norank_f__Micropepsaceae;s__unclassified_g__norank_f__Micropepsaceae
OTU1265	rare taxa	0	1	Connectors	d__Bacteria;k__norank_d__Bacteria;p__Proteobacteria;c__Gammaproteobacteria;o__Coxiellales;f__Coxiellaceae;g__Coxiella;s__unclassified_g__Coxiella
OTU1395	abundant taxa	0	1	Connectors	d__Bacteria;k__norank_d__Bacteria;p__Proteobacteria;c__Alphaproteobacteria;o__Elsterales;f__norank_o__Elsterales;g__norank_f__norank_o__Elsterales;s__uncultured_bacterium_g__norank_f__norank_o__Elsterales
OTU1548	abundant taxa	0	1	Connectors	d__Bacteria;k__norank_d__Bacteria;p__Actinobacteriota;c__Actinobacteria;o__Corynebacteriales;f__Mycobacteriaceae;g__Mycobacterium;s__unclassified_g__Mycobacterium
OTU175	rare taxa	0	1	Connectors	d__Bacteria;k__norank_d__Bacteria;p__Dependentiae;c__Babeliae;o__Babeliales;f__norank_o__Babeliales;g__norank_f__norank_o__Babeliales;s__metagenome_g__norank_f__norank_o__Babeliales
OTU1845	abundant taxa	0	1	Connectors	d__Bacteria;k__norank_d__Bacteria;p__Proteobacteria;c__Alphaproteobacteria;o__Rhizobiales;f__Beijerinckiaceae;g__1174-901-12;s__uncultured_bacterium_g__1174-901-12
OTU206	rare taxa	0	1	Connectors	d__Bacteria;k__norank_d__Bacteria;p__Dependentiae;c__Babeliae;o__Babeliales;f__Vermiphilaceae;g__norank_f__Vermiphilaceae;s__unclassified_g__norank_f__Vermiphilaceae
OTU222	rare taxa	0	1	Connectors	d__Bacteria;k__norank_d__Bacteria;p__Bdellovibrionota;c__Oligoflexia;o__0319-6G20;f__norank_o__0319-6G20;g__norank_f__norank_o__0319-6G20;s__unclassified_g__norank_f__norank_o__0319-6G20
OTU2396	rare taxa	0	1	Connectors	d__Bacteria;k__norank_d__Bacteria;p__Verrucomicrobiota;c__Chlamydiae;o__Chlamydiales;f__unclassified_o__Chlamydiales;g__unclassified_o__Chlamydiales;s__unclassified_o__Chlamydiales
OTU2406	abundant taxa	0	1	Connectors	d__Bacteria;k__norank_d__Bacteria;p__Acidobacteriota;c__Vicinamibacteria;o__Vicinamibacterales;f__norank_o__Vicinamibacterales;g__norank_f__norank_o__Vicinamibacterales;s__unclassified_g__norank_f__norank_o__Vicinamibacterales
OTU2467	abundant taxa	-0.57735	1	Connectors	d__Bacteria;k__norank_d__Bacteria;p__Firmicutes;c__Clostridia;o__Peptostreptococcales-Tissierellales;f__Peptostreptococcaceae;g__Paeniclostridium;s__unclassified_g__Paeniclostridium
OTU247	rare taxa	0	1	Connectors	d__Bacteria;k__norank_d__Bacteria;p__Dependentiae;c__Babeliae;o__Babeliales;f__Vermiphilaceae;g__norank_f__Vermiphilaceae;s__uncultured_bacterium_g__norank_f__Vermiphilaceae
OTU258	rare taxa	0	1	Connectors	d__Bacteria;k__norank_d__Bacteria;p__Proteobacteria;c__Gammaproteobacteria;o__Legionellales;f__Legionellaceae;g__Legionella;s__uncultured_bacterium_g__Legionella
OTU2587	abundant taxa	0	1	Connectors	d__Bacteria;k__norank_d__Bacteria;p__Planctomycetota;c__Planctomycetes;o__Isosphaerales;f__Isosphaeraceae;g__Aquisphaera;s__uncultured_bacterium_g__Aquisphaera
OTU2661	rare taxa	0	1	Connectors	d__Bacteria;k__norank_d__Bacteria;p__Verrucomicrobiota;c__Verrucomicrobiae;o__Verrucomicrobiales;f__Verrucomicrobiaceae;g__unclassified_f__Verrucomicrobiaceae;s__unclassified_f__Verrucomicrobiaceae
OTU2736	rare taxa	-1.22474	1	Connectors	d__Bacteria;k__norank_d__Bacteria;p__Firmicutes;c__Clostridia;o__Lachnospirales;f__Lachnospiraceae;g__Tyzzerella;s__unclassified_g__Tyzzerella
OTU3022	abundant taxa	0	1	Connectors	d__Bacteria;k__norank_d__Bacteria;p__Proteobacteria;c__Alphaproteobacteria;o__Rhizobiales;f__Xanthobacteraceae;g__Pseudolabrys;s__unclassified_g__Pseudolabrys
OTU303	rare taxa	0	1	Connectors	d__Bacteria;k__norank_d__Bacteria;p__Armatimonadota;c__Fimbriimonadia;o__Fimbriimonadales;f__Fimbriimonadaceae;g__norank_f__Fimbriimonadaceae;s__unclassified_g__norank_f__Fimbriimonadaceae
OTU3044	abundant taxa	0	1	Connectors	d__Bacteria;k__norank_d__Bacteria;p__WPS-2;c__norank_p__WPS-2;o__norank_c__norank_p__WPS-2;f__norank_o__norank_c__norank_p__WPS-2;g__norank_f__norank_o__norank_c__norank_p__WPS-2;s__uncultured_bacterium_g__norank_f__norank_o__norank_c__norank_p__WPS-2
OTU306	rare taxa	0	1	Connectors	d__Bacteria;k__norank_d__Bacteria;p__Firmicutes;c__Clostridia;o__Lachnospirales;f__Lachnospiraceae;g__unclassified_f__Lachnospiraceae;s__unclassified_f__Lachnospiraceae
OTU3086	abundant taxa	0	1	Connectors	d__Bacteria;k__norank_d__Bacteria;p__Actinobacteriota;c__Actinobacteria;o__Frankiales;f__Acidothermaceae;g__Acidothermus;s__unclassified_g__Acidothermus
OTU3120	abundant taxa	0	1	Connectors	d__Bacteria;k__norank_d__Bacteria;p__Planctomycetota;c__Planctomycetes;o__Gemmatales;f__Gemmataceae;g__norank_f__Gemmataceae;s__uncultured_bacterium_g__norank_f__Gemmataceae
OTU3165	abundant taxa	0	1	Connectors	d__Bacteria;k__norank_d__Bacteria;p__WPS-2;c__norank_p__WPS-2;o__norank_c__norank_p__WPS-2;f__norank_o__norank_c__norank_p__WPS-2;g__norank_f__norank_o__norank_c__norank_p__WPS-2;s__uncultured_bacterium_g__norank_f__norank_o__norank_c__norank_p__WPS-2
OTU3202	abundant taxa	0	1	Connectors	d__Bacteria;k__norank_d__Bacteria;p__Actinobacteriota;c__Actinobacteria;o__Catenulisporales;f__Actinospicaceae;g__Actinospica;s__unclassified_g__Actinospica
OTU325	rare taxa	0	1	Connectors	d__Bacteria;k__norank_d__Bacteria;p__Actinobacteriota;c__Thermoleophilia;o__Solirubrobacterales;f__Solirubrobacteraceae;g__unclassified_f__Solirubrobacteraceae;s__unclassified_f__Solirubrobacteraceae
OTU338	rare taxa	0	1	Connectors	d__Bacteria;k__norank_d__Bacteria;p__Proteobacteria;c__Gammaproteobacteria;o__Legionellales;f__Legionellaceae;g__Legionella;s__unclassified_g__Legionella
OTU3405	abundant taxa	0	1	Connectors	d__Bacteria;k__norank_d__Bacteria;p__Acidobacteriota;c__Acidobacteriae;o__Subgroup_2;f__norank_o__Subgroup_2;g__norank_f__norank_o__Subgroup_2;s__uncultured_Acidobacteria_bacterium_g__norank_f__norank_o__Subgroup_2
OTU361	rare taxa	-0.816497	1	Connectors	d__Bacteria;k__norank_d__Bacteria;p__Proteobacteria;c__Gammaproteobacteria;o__EC3;f__norank_o__EC3;g__norank_f__norank_o__EC3;s__uncultured_bacterium_g__norank_f__norank_o__EC3
OTU3692	abundant taxa	0	1	Connectors	d__Bacteria;k__norank_d__Bacteria;p__Proteobacteria;c__Alphaproteobacteria;o__norank_c__Alphaproteobacteria;f__norank_o__norank_c__Alphaproteobacteria;g__norank_f__norank_o__norank_c__Alphaproteobacteria;s__metagenome_g__norank_f__norank_o__norank_c__Alphaproteobacteria
OTU372	rare taxa	0	1	Connectors	d__Bacteria;k__norank_d__Bacteria;p__Proteobacteria;c__Gammaproteobacteria;o__unclassified_c__Gammaproteobacteria;f__unclassified_c__Gammaproteobacteria;g__unclassified_c__Gammaproteobacteria;s__unclassified_c__Gammaproteobacteria
OTU3745	abundant taxa	-0.57735	1	Connectors	d__Bacteria;k__norank_d__Bacteria;p__Chloroflexi;c__Ktedonobacteria;o__Ktedonobacterales;f__Ktedonobacteraceae;g__G12-WMSP1;s__uncultured_bacterium_g__G12-WMSP1
OTU3749	abundant taxa	-0.5	1	Connectors	d__Bacteria;k__norank_d__Bacteria;p__Planctomycetota;c__Planctomycetes;o__Gemmatales;f__Gemmataceae;g__norank_f__Gemmataceae;s__uncultured_planctomycete_g__norank_f__Gemmataceae
OTU3772	abundant taxa	-0.9759	1	Connectors	d__Bacteria;k__norank_d__Bacteria;p__Actinobacteriota;c__Actinobacteria;o__Catenulisporales;f__Actinospicaceae;g__Actinospica;s__unclassified_g__Actinospica
OTU3923	rare taxa	-0.5	1	Connectors	d__Bacteria;k__norank_d__Bacteria;p__Proteobacteria;c__Gammaproteobacteria;o__Legionellales;f__Legionellaceae;g__Legionella;s__unclassified_g__Legionella
OTU4088	abundant taxa	0	1	Connectors	d__Bacteria;k__norank_d__Bacteria;p__Chloroflexi;c__Ktedonobacteria;o__Ktedonobacterales;f__JG30-KF-AS9;g__norank_f__JG30-KF-AS9;s__unclassified_g__norank_f__JG30-KF-AS9
OTU4107	rare taxa	0	1	Connectors	d__Bacteria;k__norank_d__Bacteria;p__Proteobacteria;c__Gammaproteobacteria;o__Diplorickettsiales;f__Diplorickettsiaceae;g__Aquicella;s__agricultural_soil_bacterium_SC-I-71
OTU4170	abundant taxa	0	1	Connectors	d__Bacteria;k__norank_d__Bacteria;p__Chloroflexi;c__Ktedonobacteria;o__Ktedonobacterales;f__Ktedonobacteraceae;g__FCPS473;s__uncultured_bacterium_g__FCPS473
OTU4212	rare taxa	0	1	Connectors	d__Bacteria;k__norank_d__Bacteria;p__Proteobacteria;c__Gammaproteobacteria;o__Gammaproteobacteria_Incertae_Sedis;f__unclassified_o__Gammaproteobacteria_Incertae_Sedis;g__Candidatus_Berkiella;s__uncultured_bacterium_g__Candidatus_Berkiella
OTU4229	rare taxa	-0.866025	1	Connectors	d__Bacteria;k__norank_d__Bacteria;p__Dependentiae;c__Babeliae;o__Babeliales;f__Vermiphilaceae;g__norank_f__Vermiphilaceae;s__uncultured_bacterium_g__norank_f__Vermiphilaceae
OTU4255	abundant taxa	0	1	Connectors	d__Bacteria;k__norank_d__Bacteria;p__Acidobacteriota;c__Subgroup_5;o__norank_c__Subgroup_5;f__norank_o__norank_c__Subgroup_5;g__norank_f__norank_o__norank_c__Subgroup_5;s__uncultured_bacterium_g__norank_f__norank_o__norank_c__Subgroup_5
OTU4274	rare taxa	-0.5	1	Connectors	d__Bacteria;k__norank_d__Bacteria;p__Elusimicrobiota;c__Lineage_IIa;o__norank_c__Lineage_IIa;f__norank_o__norank_c__Lineage_IIa;g__norank_f__norank_o__norank_c__Lineage_IIa;s__unclassified_g__norank_f__norank_o__norank_c__Lineage_IIa
OTU4299	abundant taxa	0	1	Connectors	d__Bacteria;k__norank_d__Bacteria;p__Acidobacteriota;c__Acidobacteriae;o__Subgroup_2;f__norank_o__Subgroup_2;g__norank_f__norank_o__Subgroup_2;s__uncultured_forest_soil_bacterium_g__norank_f__norank_o__Subgroup_2
OTU4314	rare taxa	-0.816497	1	Connectors	d__Bacteria;k__norank_d__Bacteria;p__Chloroflexi;c__AD3;o__norank_c__AD3;f__norank_o__norank_c__AD3;g__norank_f__norank_o__norank_c__AD3;s__unclassified_g__norank_f__norank_o__norank_c__AD3
OTU4329	abundant taxa	0	1	Connectors	d__Bacteria;k__norank_d__Bacteria;p__Chloroflexi;c__AD3;o__norank_c__AD3;f__norank_o__norank_c__AD3;g__norank_f__norank_o__norank_c__AD3;s__uncultured_Chloroflexi_bacterium_g__norank_f__norank_o__norank_c__AD3
OTU4414	rare taxa	0	1	Connectors	d__Bacteria;k__norank_d__Bacteria;p__Acidobacteriota;c__Vicinamibacteria;o__Vicinamibacterales;f__norank_o__Vicinamibacterales;g__norank_f__norank_o__Vicinamibacterales;s__unclassified_g__norank_f__norank_o__Vicinamibacterales
OTU4445	rare taxa	-0.57735	1	Connectors	d__Bacteria;k__norank_d__Bacteria;p__Dependentiae;c__Babeliae;o__Babeliales;f__Vermiphilaceae;g__norank_f__Vermiphilaceae;s__unclassified_g__norank_f__Vermiphilaceae
OTU4581	rare taxa	-0.5	1	Connectors	d__Bacteria;k__norank_d__Bacteria;p__unclassified_k__norank_d__Bacteria;c__unclassified_k__norank_d__Bacteria;o__unclassified_k__norank_d__Bacteria;f__unclassified_k__norank_d__Bacteria;g__unclassified_k__norank_d__Bacteria;s__unclassified_k__norank_d__Bacteria
OTU4681	abundant taxa	0	1	Connectors	d__Bacteria;k__norank_d__Bacteria;p__Acidobacteriota;c__Acidobacteriae;o__Subgroup_2;f__norank_o__Subgroup_2;g__norank_f__norank_o__Subgroup_2;s__uncultured_Acidobacteria_bacterium_g__norank_f__norank_o__Subgroup_2
OTU4758	rare taxa	-0.816497	1	Connectors	d__Bacteria;k__norank_d__Bacteria;p__Bacteroidota;c__Bacteroidia;o__Chitinophagales;f__Chitinophagaceae;g__Edaphobaculum;s__unclassified_g__Edaphobaculum
OTU4824	rare taxa	0	1	Connectors	d__Bacteria;k__norank_d__Bacteria;p__Bdellovibrionota;c__Bdellovibrionia;o__Bdellovibrionales;f__Bdellovibrionaceae;g__Bdellovibrio;s__uncultured_bacterium_g__Bdellovibrio
OTU4868	abundant taxa	0	1	Connectors	d__Bacteria;k__norank_d__Bacteria;p__Acidobacteriota;c__Acidobacteriae;o__Acidobacteriales;f__norank_o__Acidobacteriales;g__norank_f__norank_o__Acidobacteriales;s__uncultured_Acidobacteriaceae_bacterium_g__norank_f__norank
OTU515	rare taxa	0	1	Connectors	d__Bacteria;k__norank_d__Bacteria;p__Proteobacteria;c__Alphaproteobacteria;o__Elsterales;f__norank_o__Elsterales;g__norank_f__norank_o__Elsterales;s__unclassified_g__norank_f__norank_o__Elsterales
OTU5236	abundant taxa	0	1	Connectors	d__Bacteria;k__norank_d__Bacteria;p__Planctomycetota;c__Planctomycetes;o__Gemmatales;f__Gemmataceae;g__norank_f__Gemmataceae;s__unclassified_g__norank_f__Gemmataceae
OTU538	rare taxa	-1.22474	1	Connectors	d__Bacteria;k__norank_d__Bacteria;p__Proteobacteria;c__Gammaproteobacteria;o__Salinisphaerales;f__Solimonadaceae;g__Nevskia;s__unclassified_g__Nevskia
OTU5381	rare taxa	0	1	Connectors	d__Bacteria;k__norank_d__Bacteria;p__Bacteroidota;c__Bacteroidia;o__Sphingobacteriales;f__Sphingobacteriaceae;g__Mucilaginibacter;s__unclassified_g__Mucilaginibacter
OTU5457	rare taxa	0	1	Connectors	d__Bacteria;k__norank_d__Bacteria;p__Bdellovibrionota;c__Bdellovibrionia;o__Bdellovibrionales;f__Bdellovibrionaceae;g__Bdellovibrio;s__unclassified_g__Bdellovibrio
OTU5521	abundant taxa	0	1	Connectors	d__Bacteria;k__norank_d__Bacteria;p__Acidobacteriota;c__Acidobacteriae;o__Subgroup_2;f__norank_o__Subgroup_2;g__norank_f__norank_o__Subgroup_2;s__uncultured_Acidobacteria_bacterium_g__norank_f__norank_o__Subgroup_2
OTU576	rare taxa	0	1	Connectors	d__Bacteria;k__norank_d__Bacteria;p__Proteobacteria;c__Alphaproteobacteria;o__Rhodospirillales;f__norank_o__Rhodospirillales;g__norank_f__norank_o__Rhodospirillales;s__uncultured_soil_bacterium_g__norank_f__norank_o__Rhodospirillales
OTU6083	abundant taxa	0	1	Connectors	d__Bacteria;k__norank_d__Bacteria;p__Chloroflexi;c__Ktedonobacteria;o__Ktedonobacterales;f__JG30-KF-AS9;g__norank_f__JG30-KF-AS9;s__unclassified_g__norank_f__JG30-KF-AS9
OTU6192	abundant taxa	0	1	Connectors	d__Bacteria;k__norank_d__Bacteria;p__Planctomycetota;c__Planctomycetes;o__Gemmatales;f__Gemmataceae;g__norank_f__Gemmataceae;s__unclassified_g__norank_f__Gemmataceae
OTU6305	rare taxa	0	1	Connectors	d__Bacteria;k__norank_d__Bacteria;p__Verrucomicrobiota;c__Chlamydiae;o__Chlamydiales;f__Parachlamydiaceae;g__Neochlamydia;s__metagenome_g__Neochlamydia
OTU6308	rare taxa	-0.5	1	Connectors	d__Bacteria;k__norank_d__Bacteria;p__Proteobacteria;c__Gammaproteobacteria;o__Diplorickettsiales;f__Diplorickettsiaceae;g__norank_f__Diplorickettsiaceae;s__unclassified_g__norank_f__Diplorickettsiaceae
OTU634	rare taxa	0	1	Connectors	d__Bacteria;k__norank_d__Bacteria;p__Proteobacteria;c__Gammaproteobacteria;o__Diplorickettsiales;f__Diplorickettsiaceae;g__Aquicella;s__unclassified_g__Aquicella
OTU6616	abundant taxa	-0.57735	1	Connectors	d__Bacteria;k__norank_d__Bacteria;p__Firmicutes;c__Bacilli;o__Paenibacillales;f__Paenibacillaceae;g__Paenibacillus;s__unclassified_g__Paenibacillus
OTU6782	rare taxa	0	1	Connectors	d__Bacteria;k__norank_d__Bacteria;p__Dependentiae;c__Babeliae;o__Babeliales;f__unclassified_o__Babeliales;g__unclassified_o__Babeliales;s__unclassified_o__Babeliales
OTU6795	rare taxa	-0.57735	1	Connectors	d__Bacteria;k__norank_d__Bacteria;p__Verrucomicrobiota;c__Chlamydiae;o__Chlamydiales;f__Parachlamydiaceae;g__norank_f__Parachlamydiaceae;s__metagenome_g__norank_f__Parachlamydiaceae
OTU6944	abundant taxa	0	1	Connectors	d__Bacteria;k__norank_d__Bacteria;p__Acidobacteriota;c__Acidobacteriae;o__Acidobacteriales;f__norank_o__Acidobacteriales;g__norank_f__norank_o__Acidobacteriales;s__uncultured_bacterium_g__norank_f__norank_o__Acidobacteriales
OTU7087	abundant taxa	0	1	Connectors	d__Bacteria;k__norank_d__Bacteria;p__Acidobacteriota;c__Acidobacteriae;o__Bryobacterales;f__Bryobacteraceae;g__Bryobacter;s__uncultured_Acidobacteria_bacterium_g__Bryobacter
OTU7244	rare taxa	0	1	Connectors	d__Bacteria;k__norank_d__Bacteria;p__Bdellovibrionota;c__Oligoflexia;o__0319-6G20;f__norank_o__0319-6G20;g__norank_f__norank_o__0319-6G20;s__unclassified_g__norank_f__norank_o__0319-6G20
OTU727	rare taxa	-0.57735	1	Connectors	d__Bacteria;k__norank_d__Bacteria;p__Elusimicrobiota;c__Elusimicrobia;o__Lineage_IV;f__norank_o__Lineage_IV;g__norank_f__norank_o__Lineage_IV;s__uncultured_bacterium_g__norank_f__norank_o__Lineage_IV
OTU732	rare taxa	-1.56525	1	Connectors	d__Bacteria;k__norank_d__Bacteria;p__Patescibacteria;c__Saccharimonadia;o__Saccharimonadales;f__LWQ8;g__norank_f__LWQ8;s__uncultured_bacterium_g__norank_f__LWQ8
OTU736	rare taxa	0	1	Connectors	d__Bacteria;k__norank_d__Bacteria;p__Elusimicrobiota;c__Elusimicrobia;o__Lineage_IV;f__norank_o__Lineage_IV;g__norank_f__norank_o__Lineage_IV;s__unclassified_g__norank_f__norank_o__Lineage_IV
OTU742	abundant taxa	0	1	Connectors	d__Bacteria;k__norank_d__Bacteria;p__Firmicutes;c__Clostridia;o__Lachnospirales;f__Lachnospiraceae;g__Anaerosporobacter;s__uncultured_bacterium_g__Anaerosporobacter
OTU7448	rare taxa	0	1	Connectors	d__Bacteria;k__norank_d__Bacteria;p__Cyanobacteria;c__Vampirivibrionia;o__Obscuribacterales;f__Obscuribacteraceae;g__norank_f__Obscuribacteraceae;s__uncultured_bacterium_g__norank_f__Obscuribacteraceae
OTU7460	rare taxa	0	1	Connectors	d__Bacteria;k__norank_d__Bacteria;p__Verrucomicrobiota;c__Verrucomicrobiae;o__Pedosphaerales;f__Pedosphaeraceae;g__Ellin516;s__uncultured_bacterium_g__Ellin516
OTU763	rare taxa	-0.57735	1	Connectors	d__Bacteria;k__norank_d__Bacteria;p__Armatimonadota;c__Fimbriimonadia;o__Fimbriimonadales;f__Fimbriimonadaceae;g__norank_f__Fimbriimonadaceae;s__unclassified_g__norank_f__Fimbriimonadaceae
OTU788	rare taxa	0	1	Connectors	d__Bacteria;k__norank_d__Bacteria;p__Proteobacteria;c__Alphaproteobacteria;o__unclassified_c__Alphaproteobacteria;f__unclassified_c__Alphaproteobacteria;g__unclassified_c__Alphaproteobacteria;s__unclassified_c__Alphaproteobacteria
OTU799	rare taxa	-0.57735	1	Connectors	d__Bacteria;k__norank_d__Bacteria;p__Proteobacteria;c__Gammaproteobacteria;o__Burkholderiales;f__TRA3-20;g__norank_f__TRA3-20;s__metagenome_g__norank_f__TRA3-20
OTU7990	abundant taxa	0	1	Connectors	d__Bacteria;k__norank_d__Bacteria;p__Acidobacteriota;c__Acidobacteriae;o__Subgroup_2;f__norank_o__Subgroup_2;g__norank_f__norank_o__Subgroup_2;s__uncultured_bacterium_g__norank_f__norank_o__Subgroup_2
OTU828	rare taxa	0	1	Connectors	d__Bacteria;k__norank_d__Bacteria;p__Proteobacteria;c__Gammaproteobacteria;o__Legionellales;f__Legionellaceae;g__unclassified_f__Legionellaceae;s__unclassified_f__Legionellaceae
OTU831	rare taxa	0	1	Connectors	d__Bacteria;k__norank_d__Bacteria;p__Dependentiae;c__Babeliae;o__Babeliales;f__Vermiphilaceae;g__norank_f__Vermiphilaceae;s__unclassified_g__norank_f__Vermiphilaceae
OTU8318	abundant taxa	0	1	Connectors	d__Bacteria;k__norank_d__Bacteria;p__Planctomycetota;c__Planctomycetes;o__Gemmatales;f__Gemmataceae;g__norank_f__Gemmataceae;s__unclassified_g__norank_f__Gemmataceae
OTU853	rare taxa	0	1	Connectors	d__Bacteria;k__norank_d__Bacteria;p__Dependentiae;c__Babeliae;o__Babeliales;f__Vermiphilaceae;g__norank_f__Vermiphilaceae;s__uncultured_bacterium_g__norank_f__Vermiphilaceae
OTU8618	abundant taxa	0	1	Connectors	d__Bacteria;k__norank_d__Bacteria;p__Chloroflexi;c__Ktedonobacteria;o__Ktedonobacterales;f__Ktedonobacteraceae;g__G12-WMSP1;s__uncultured_bacterium_g__G12-WMSP1
OTU8637	abundant taxa	0	1	Connectors	d__Bacteria;k__norank_d__Bacteria;p__Planctomycetota;c__Planctomycetes;o__Isosphaerales;f__Isosphaeraceae;g__Aquisphaera;s__unclassified_g__Aquisphaera
OTU8647	abundant taxa	0	1	Connectors	d__Bacteria;k__norank_d__Bacteria;p__Actinobacteriota;c__Actinobacteria;o__Pseudonocardiales;f__Pseudonocardiaceae;g__Longimycelium;s__uncultured_bacterium_g__Longimycelium
OTU889	rare taxa	0	1	Connectors	d__Bacteria;k__norank_d__Bacteria;p__Proteobacteria;c__Gammaproteobacteria;o__Coxiellales;f__Coxiellaceae;g__Coxiella;s__uncultured_bacterium_g__Coxiella
OTU901	rare taxa	-0.57735	1	Connectors	d__Bacteria;k__norank_d__Bacteria;p__Proteobacteria;c__Gammaproteobacteria;o__Legionellales;f__Legionellaceae;g__Legionella;s__unclassified_g__Legionella
OTU9054	abundant taxa	0	1	Connectors	d__Bacteria;k__norank_d__Bacteria;p__Proteobacteria;c__Alphaproteobacteria;o__Elsterales;f__norank_o__Elsterales;g__norank_f__norank_o__Elsterales;s__uncultured_bacterium_g__norank_f__norank_o__Elsterales
OTU9181	abundant taxa	0	1	Connectors	d__Bacteria;k__norank_d__Bacteria;p__Actinobacteriota;c__Actinobacteria;o__Catenulisporales;f__Actinospicaceae;g__Actinospica;s__unclassified_g__Actinospica
OTU9314	abundant taxa	-0.57735	1	Connectors	d__Bacteria;k__norank_d__Bacteria;p__Chloroflexi;c__Ktedonobacteria;o__Ktedonobacterales;f__Ktedonobacteraceae;g__Ktedonobacter;s__unclassified_g__Ktedonobacter
OTU9327	rare taxa	-0.57735	1	Connectors	d__Bacteria;k__norank_d__Bacteria;p__Proteobacteria;c__Gammaproteobacteria;o__unclassified_c__Gammaproteobacteria;f__unclassified_c__Gammaproteobacteria;g__unclassified_c__Gammaproteobacteria;s__unclassified_c__Gammaproteobacteria
OTU9334	abundant taxa	0	1	Connectors	d__Bacteria;k__norank_d__Bacteria;p__Proteobacteria;c__Alphaproteobacteria;o__Elsterales;f__norank_o__Elsterales;g__norank_f__norank_o__Elsterales;s__unclassified_g__norank_f__norank_o__Elsterales
OTU9351	abundant taxa	0	1	Connectors	d__Bacteria;k__norank_d__Bacteria;p__Verrucomicrobiota;c__Verrucomicrobiae;o__Pedosphaerales;f__Pedosphaeraceae;g__ADurb.Bin063-1;s__uncultured_bacterium_g__ADurb.Bin063-1
OTU9642	rare taxa	0	1	Connectors	d__Bacteria;k__norank_d__Bacteria;p__Chloroflexi;c__Ktedonobacteria;o__Ktedonobacterales;f__Ktedonobacteraceae;g__norank_f__Ktedonobacteraceae;s__uncultured_soil_bacterium_g__norank_f__Ktedonobacteraceae
OTU980	rare taxa	-0.57735	1	Connectors	d__Bacteria;k__norank_d__Bacteria;p__Firmicutes;c__Clostridia;o__Lachnospirales;f__Lachnospiraceae;g__Tyzzerella;s__unclassified_g__Tyzzerella
OTU981	abundant taxa	0	1	Connectors	d__Bacteria;k__norank_d__Bacteria;p__unclassified_k__norank_d__Bacteria;c__unclassified_k__norank_d__Bacteria;o__unclassified_k__norank_d__Bacteria;f__unclassified_k__norank_d__Bacteria;g__unclassified_k__norank_d__Bacteria;s__unclassified_k__norank_d__Bacteria
OTU170	rare taxa	0	0.75	Connectors	d__Bacteria;k__norank_d__Bacteria;p__Proteobacteria;c__Gammaproteobacteria;o__unclassified_c__Gammaproteobacteria;f__unclassified_c__Gammaproteobacteria;g__unclassified_c__Gammaproteobacteria;s__unclassified_c__Gammaproteobacteria
OTU1874	abundant taxa	-0.810093	0.75	Connectors	d__Bacteria;k__norank_d__Bacteria;p__Chloroflexi;c__Anaerolineae;o__SBR1031;f__norank_o__SBR1031;g__norank_f__norank_o__SBR1031;s__uncultured_Gemmatimonadetes_bacterium_g__norank_f__norank
OTU195	rare taxa	0	0.75	Connectors	d__Bacteria;k__norank_d__Bacteria;p__Proteobacteria;c__Gammaproteobacteria;o__Burkholderiales;f__Rhodocyclaceae;g__Sterolibacterium;s__unclassified_g__Sterolibacterium
OTU204	rare taxa	1.1547	0.75	Connectors	d__Bacteria;k__norank_d__Bacteria;p__Dependentiae;c__Babeliae;o__Babeliales;f__Babeliaceae;g__norank_f__Babeliaceae;s__unclassified_g__norank_f__Babeliaceae
OTU2157	abundant taxa	0	0.75	Connectors	d__Bacteria;k__norank_d__Bacteria;p__Chloroflexi;c__Anaerolineae;o__SBR1031;f__norank_o__SBR1031;g__norank_f__norank_o__SBR1031;s__uncultured_Gemmatimonadetes_bacterium_g__norank_f__norank
OTU2278	abundant taxa	0	0.75	Connectors	d__Bacteria;k__norank_d__Bacteria;p__Actinobacteriota;c__Acidimicrobiia;o__IMCC26256;f__norank_o__IMCC26256;g__norank_f__norank_o__IMCC26256;s__bacterium_enrichment_culture_clone_auto73_4W
OTU2290	rare taxa	0	0.75	Connectors	d__Bacteria;k__norank_d__Bacteria;p__WPS-2;c__norank_p__WPS-2;o__norank_c__norank_p__WPS-2;f__norank_o__norank_c__norank_p__WPS-2;g__norank_f__norank_o__norank_c__norank_p__WPS-2;s__metagenome_g__norank_f__norank_o__norank_c__norank_p__WPS-2
OTU2458	abundant taxa	0	0.75	Connectors	d__Bacteria;k__norank_d__Bacteria;p__Actinobacteriota;c__Acidimicrobiia;o__IMCC26256;f__norank_o__IMCC26256;g__norank_f__norank_o__IMCC26256;s__uncultured_Ferrimicrobium_sp._g__norank
OTU257	rare taxa	0	0.75	Connectors	d__Bacteria;k__norank_d__Bacteria;p__Verrucomicrobiota;c__Chlamydiae;o__Chlamydiales;f__cvE6;g__norank_f__cvE6;s__metagenome_g__norank_f__cvE6
OTU2645	abundant taxa	-0.550482	0.75	Connectors	d__Bacteria;k__norank_d__Bacteria;p__Chloroflexi;c__AD3;o__norank_c__AD3;f__norank_o__norank_c__AD3;g__norank_f__norank_o__norank_c__AD3;s__unclassified_g__norank_f__norank_o__norank_c__AD3
OTU283	rare taxa	0	0.75	Connectors	d__Bacteria;k__norank_d__Bacteria;p__Bdellovibrionota;c__Oligoflexia;o__0319-6G20;f__norank_o__0319-6G20;g__norank_f__norank_o__0319-6G20;s__unclassified_g__norank_f__norank_o__0319-6G20
OTU30	rare taxa	-0.243975	0.75	Connectors	d__Bacteria;k__norank_d__Bacteria;p__Dependentiae;c__Babeliae;o__Babeliales;f__unclassified_o__Babeliales;g__unclassified_o__Babeliales;s__unclassified_o__Babeliales
OTU32	rare taxa	1.1547	0.75	Connectors	d__Bacteria;k__norank_d__Bacteria;p__Verrucomicrobiota;c__Verrucomicrobiae;o__Chthoniobacterales;f__Chthoniobacteraceae;g__Chthoniobacter;s__uncultured_bacterium_g__Chthoniobacter
OTU3873	abundant taxa	-0.866025	0.75	Connectors	d__Bacteria;k__norank_d__Bacteria;p__Planctomycetota;c__Planctomycetes;o__Gemmatales;f__Gemmataceae;g__norank_f__Gemmataceae;s__unclassified_g__norank_f__Gemmataceae
OTU4167	rare taxa	0	0.75	Connectors	d__Bacteria;k__norank_d__Bacteria;p__Dependentiae;c__Babeliae;o__Babeliales;f__Vermiphilaceae;g__norank_f__Vermiphilaceae;s__uncultured_bacterium_g__norank_f__Vermiphilaceae
OTU4178	rare taxa	0	0.75	Connectors	d__Bacteria;k__norank_d__Bacteria;p__Dependentiae;c__Babeliae;o__Babeliales;f__Vermiphilaceae;g__norank_f__Vermiphilaceae;s__unclassified_g__norank_f__Vermiphilaceae
OTU4216	abundant taxa	0	0.75	Connectors	d__Bacteria;k__norank_d__Bacteria;p__Proteobacteria;c__Alphaproteobacteria;o__Rhizobiales;f__Xanthobacteraceae;g__Bradyrhizobium;s__unclassified_g__Bradyrhizobium
OTU4236	rare taxa	-1.0224	0.75	Connectors	d__Bacteria;k__norank_d__Bacteria;p__Proteobacteria;c__Gammaproteobacteria;o__EC3;f__norank_o__EC3;g__norank_f__norank_o__EC3;s__uncultured_bacterium_g__norank_f__norank_o__EC3
OTU4264	rare taxa	0	0.75	Connectors	d__Bacteria;k__norank_d__Bacteria;p__Elusimicrobiota;c__Elusimicrobia;o__Lineage_IV;f__norank_o__Lineage_IV;g__norank_f__norank_o__Lineage_IV;s__uncultured_bacterium_g__norank_f__norank_o__Lineage_IV
OTU4473	rare taxa	0	0.75	Connectors	d__Bacteria;k__norank_d__Bacteria;p__Proteobacteria;c__Gammaproteobacteria;o__Legionellales;f__Legionellaceae;g__Legionella;s__unclassified_g__Legionella
OTU4587	rare taxa	0	0.75	Connectors	d__Bacteria;k__norank_d__Bacteria;p__Elusimicrobiota;c__Lineage_IIa;o__norank_c__Lineage_IIa;f__norank_o__norank_c__Lineage_IIa;g__norank_f__norank_o__norank_c__Lineage_IIa;s__uncultured_bacterium_g__norank_f__norank_o__norank_c__Lineage_IIa
OTU4632	rare taxa	-0.866025	0.75	Connectors	d__Bacteria;k__norank_d__Bacteria;p__Proteobacteria;c__Gammaproteobacteria;o__Legionellales;f__Legionellaceae;g__Legionella;s__uncultured_bacterium_g__Legionella
OTU47	rare taxa	0	0.75	Connectors	d__Bacteria;k__norank_d__Bacteria;p__Cyanobacteria;c__Vampirivibrionia;o__Obscuribacterales;f__Obscuribacteraceae;g__norank_f__Obscuribacteraceae;s__unclassified_g__norank_f__Obscuribacteraceae
OTU4739	rare taxa	1.1547	0.75	Connectors	d__Bacteria;k__norank_d__Bacteria;p__Proteobacteria;c__Gammaproteobacteria;o__Diplorickettsiales;f__Diplorickettsiaceae;g__Aquicella;s__unclassified_g__Aquicella
OTU483	rare taxa	-0.322749	0.75	Connectors	d__Bacteria;k__norank_d__Bacteria;p__Proteobacteria;c__Alphaproteobacteria;o__Sphingomonadales;f__Sphingomonadaceae;g__unclassified_f__Sphingomonadaceae;s__unclassified_f__Sphingomonadaceae
OTU4996	abundant taxa	-0.9759	0.75	Connectors	d__Bacteria;k__norank_d__Bacteria;p__Chloroflexi;c__Ktedonobacteria;o__Ktedonobacterales;f__JG30-KF-AS9;g__norank_f__JG30-KF-AS9;s__unclassified_g__norank_f__JG30-KF-AS9
OTU5452	rare taxa	0	0.75	Connectors	d__Bacteria;k__norank_d__Bacteria;p__Proteobacteria;c__Gammaproteobacteria;o__Diplorickettsiales;f__Diplorickettsiaceae;g__Aquicella;s__unclassified_g__Aquicella
OTU5504	rare taxa	0	0.75	Connectors	d__Bacteria;k__norank_d__Bacteria;p__Proteobacteria;c__Gammaproteobacteria;o__Legionellales;f__Legionellaceae;g__Legionella;s__unclassified_g__Legionella
OTU589	rare taxa	0.866025	0.75	Connectors	d__Bacteria;k__norank_d__Bacteria;p__Firmicutes;c__Bacilli;o__Paenibacillales;f__Paenibacillaceae;g__Paenibacillus;s__unclassified_g__Paenibacillus
OTU6158	abundant taxa	0	0.75	Connectors	d__Bacteria;k__norank_d__Bacteria;p__Proteobacteria;c__Alphaproteobacteria;o__Acetobacterales;f__Acetobacteraceae;g__unclassified_f__Acetobacteraceae;s__unclassified_f__Acetobacteraceae
OTU6266	rare taxa	-0.243975	0.75	Connectors	d__Bacteria;k__norank_d__Bacteria;p__Proteobacteria;c__Gammaproteobacteria;o__Diplorickettsiales;f__Diplorickettsiaceae;g__norank_f__Diplorickettsiaceae;s__uncultured_bacterium_g__norank_f__Diplorickettsiaceae
OTU653	rare taxa	-0.866025	0.75	Connectors	d__Bacteria;k__norank_d__Bacteria;p__Proteobacteria;c__Gammaproteobacteria;o__Burkholderiales;f__unclassified_o__Burkholderiales;g__unclassified_o__Burkholderiales;s__unclassified_o__Burkholderiales
OTU6625	rare taxa	0	0.75	Connectors	d__Bacteria;k__norank_d__Bacteria;p__Firmicutes;c__Bacilli;o__Paenibacillales;f__Paenibacillaceae;g__Paenibacillus;s__unclassified_g__Paenibacillus
OTU6852	rare taxa	0	0.75	Connectors	d__Bacteria;k__norank_d__Bacteria;p__Bdellovibrionota;c__Oligoflexia;o__0319-6G20;f__norank_o__0319-6G20;g__norank_f__norank_o__0319-6G20;s__uncultured_bacterium_g__norank_f__norank_o__0319-6G20
OTU6926	abundant taxa	0	0.75	Connectors	d__Bacteria;k__norank_d__Bacteria;p__Dependentiae;c__Babeliae;o__Babeliales;f__Vermiphilaceae;g__norank_f__Vermiphilaceae;s__uncultured_soil_bacterium_g__norank_f__Vermiphilaceae
OTU697	rare taxa	0	0.75	Connectors	d__Bacteria;k__norank_d__Bacteria;p__Verrucomicrobiota;c__Verrucomicrobiae;o__Pedosphaerales;f__Pedosphaeraceae;g__Pedosphaera;s__uncultured_bacterium_g__Pedosphaera
OTU7025	rare taxa	0	0.75	Connectors	d__Bacteria;k__norank_d__Bacteria;p__Dependentiae;c__Babeliae;o__Babeliales;f__norank_o__Babeliales;g__norank_f__norank_o__Babeliales;s__metagenome_g__norank_f__norank_o__Babeliales
OTU734	rare taxa	0	0.75	Connectors	d__Bacteria;k__norank_d__Bacteria;p__Patescibacteria;c__Saccharimonadia;o__Saccharimonadales;f__norank_o__Saccharimonadales;g__norank_f__norank_o__Saccharimonadales;s__unclassified_g__norank_f__norank_o__Saccharimonadales
OTU7619	abundant taxa	0	0.75	Connectors	d__Bacteria;k__norank_d__Bacteria;p__Chloroflexi;c__Ktedonobacteria;o__B12-WMSP1;f__norank_o__B12-WMSP1;g__norank_f__norank_o__B12-WMSP1;s__uncultured_Chloroflexi_bacterium_g__norank_f__norank_o__B12-WMSP1
OTU7636	rare taxa	-0.243975	0.75	Connectors	d__Bacteria;k__norank_d__Bacteria;p__Myxococcota;c__Myxococcia;o__Myxococcales;f__Myxococcaceae;g__P3OB-42;s__uncultured_bacterium_g__P3OB-42
OTU7902	abundant taxa	0	0.75	Connectors	d__Bacteria;k__norank_d__Bacteria;p__Proteobacteria;c__Gammaproteobacteria;o__JG36-TzT-191;f__norank_o__JG36-TzT-191;g__norank_f__norank_o__JG36-TzT-191;s__uncultured_proteobacterium_g__norank_f__norank_o__JG36-TzT-191
OTU7923	abundant taxa	-0.550482	0.75	Connectors	d__Bacteria;k__norank_d__Bacteria;p__Chloroflexi;c__AD3;o__norank_c__AD3;f__norank_o__norank_c__AD3;g__norank_f__norank_o__norank_c__AD3;s__unclassified_g__norank_f__norank_o__norank_c__AD3
OTU821	rare taxa	0	0.75	Connectors	d__Bacteria;k__norank_d__Bacteria;p__Patescibacteria;c__Parcubacteria;o__Candidatus_Jorgensenbacteria;f__norank_o__Candidatus_Jorgensenbacteria;g__norank_f__norank_o__Candidatus_Jorgensenbacteria;s__Candidatus_Adlerbacteria_bacterium_GW2011_GWC1_50_9
OTU8308	abundant taxa	0	0.75	Connectors	d__Bacteria;k__norank_d__Bacteria;p__Proteobacteria;c__Gammaproteobacteria;o__Pseudomonadales;f__Pseudomonadaceae;g__Pseudomonas;s__unclassified_g__Pseudomonas
OTU844	rare taxa	-0.447214	0.75	Connectors	d__Bacteria;k__norank_d__Bacteria;p__Dependentiae;c__Babeliae;o__Babeliales;f__Babeliaceae;g__norank_f__Babeliaceae;s__unclassified_g__norank_f__Babeliaceae
OTU878	rare taxa	0	0.75	Connectors	d__Bacteria;k__norank_d__Bacteria;p__Chloroflexi;c__Ktedonobacteria;o__Ktedonobacterales;f__JG30-KF-AS9;g__norank_f__JG30-KF-AS9;s__unclassified_g__norank_f__JG30-KF-AS9
OTU911	rare taxa	0	0.75	Connectors	d__Bacteria;k__norank_d__Bacteria;p__Proteobacteria;c__Gammaproteobacteria;o__Diplorickettsiales;f__Diplorickettsiaceae;g__Rickettsiella;s__unclassified_g__Rickettsiella
OTU9125	abundant taxa	-0.9759	0.75	Connectors	d__Bacteria;k__norank_d__Bacteria;p__Proteobacteria;c__Gammaproteobacteria;o__Xanthomonadales;f__Rhodanobacteraceae;g__Rudaea;s__unclassified_g__Rudaea
OTU9698	abundant taxa	0.866025	0.75	Connectors	d__Bacteria;k__norank_d__Bacteria;p__Chloroflexi;c__Ktedonobacteria;o__Ktedonobacterales;f__Ktedonobacteraceae;g__Ktedonobacter;s__Ktedonobacterales_bacterium_W12

## Sheet: 1700 m at summer
OTU ID	Category	within_module_connectivities	among_module_connectivities	type	Taxonomy
OTU1019	rare taxa	0	0.75	Connectors	d__Bacteria;k__norank_d__Bacteria;p__Proteobacteria;c__Alphaproteobacteria;o__unclassified_c__Alphaproteobacteria;f__unclassified_c__Alphaproteobacteria;g__unclassified_c__Alphaproteobacteria;s__unclassified_c__Alphaproteobacteria
OTU1047	rare taxa	-0.866025	0.75	Connectors	d__Bacteria;k__norank_d__Bacteria;p__Proteobacteria;c__Alphaproteobacteria;o__unclassified_c__Alphaproteobacteria;f__unclassified_c__Alphaproteobacteria;g__unclassified_c__Alphaproteobacteria;s__unclassified_c__Alphaproteobacteria
OTU1101	abundant taxa	0	1	Connectors	d__Bacteria;k__norank_d__Bacteria;p__Proteobacteria;c__Gammaproteobacteria;o__WD260;f__norank_o__WD260;g__norank_f__norank_o__WD260;s__uncultured_bacterium_g__norank_f__norank_o__WD260
OTU1114	rare taxa	1.1547	0.75	Connectors	d__Bacteria;k__norank_d__Bacteria;p__Actinobacteriota;c__Acidimicrobiia;o__IMCC26256;f__norank_o__IMCC26256;g__norank_f__norank_o__IMCC26256;s__unclassified_g__norank_f__norank_o__IMCC26256
OTU1152	rare taxa	0	1	Connectors	d__Bacteria;k__norank_d__Bacteria;p__Proteobacteria;c__Alphaproteobacteria;o__unclassified_c__Alphaproteobacteria;f__unclassified_c__Alphaproteobacteria;g__unclassified_c__Alphaproteobacteria;s__unclassified_c__Alphaproteobacteria
OTU1166	abundant taxa	0	1	Connectors	d__Bacteria;k__norank_d__Bacteria;p__Firmicutes;c__Clostridia;o__Clostridiales;f__Clostridiaceae;g__unclassified_f__Clostridiaceae;s__unclassified_f__Clostridiaceae
OTU1277	abundant taxa	-0.57735	1	Connectors	d__Bacteria;k__norank_d__Bacteria;p__Proteobacteria;c__Gammaproteobacteria;o__Burkholderiales;f__Oxalobacteraceae;g__Massilia;s__Massilia_putida
OTU1329	rare taxa	-0.866025	0.75	Connectors	d__Bacteria;k__norank_d__Bacteria;p__Proteobacteria;c__Gammaproteobacteria;o__Diplorickettsiales;f__Diplorickettsiaceae;g__norank_f__Diplorickettsiaceae;s__unclassified_g__norank_f__Diplorickettsiaceae
OTU1347	rare taxa	-1.56525	1	Connectors	d__Bacteria;k__norank_d__Bacteria;p__Gemmatimonadota;c__Gemmatimonadetes;o__Gemmatimonadales;f__Gemmatimonadaceae;g__unclassified_f__Gemmatimonadaceae;s__unclassified_f__Gemmatimonadaceae
OTU1363	rare taxa	-0.866025	0.75	Connectors	d__Bacteria;k__norank_d__Bacteria;p__Firmicutes;c__Bacilli;o__Alicyclobacillales;f__Alicyclobacillaceae;g__Alicyclobacillus;s__unclassified_g__Alicyclobacillus
OTU1446	abundant taxa	-0.57735	1	Connectors	d__Bacteria;k__norank_d__Bacteria;p__Chloroflexi;c__Ktedonobacteria;o__Ktedonobacterales;f__Ktedonobacteraceae;g__unclassified_f__Ktedonobacteraceae;s__unclassified_f__Ktedonobacteraceae
OTU1452	rare taxa	1.1547	0.75	Connectors	d__Bacteria;k__norank_d__Bacteria;p__Cyanobacteria;c__Vampirivibrionia;o__Obscuribacterales;f__Obscuribacteraceae;g__norank_f__Obscuribacteraceae;s__uncultured_bacterium_g__norank_f__Obscuribacteraceae
OTU1512	rare taxa	0	1	Connectors	d__Bacteria;k__norank_d__Bacteria;p__Acidobacteriota;c__Vicinamibacteria;o__Vicinamibacterales;f__norank_o__Vicinamibacterales;g__norank_f__norank_o__Vicinamibacterales;s__unclassified_g__norank_f__norank_o__Vicinamibacterales
OTU16	rare taxa	0	0.75	Connectors	d__Bacteria;k__norank_d__Bacteria;p__Dependentiae;c__Babeliae;o__Babeliales;f__Vermiphilaceae;g__norank_f__Vermiphilaceae;s__uncultured_bacterium_g__norank_f__Vermiphilaceae
OTU1707	rare taxa	0	0.75	Connectors	d__Bacteria;k__norank_d__Bacteria;p__Firmicutes;c__Bacilli;o__Entomoplasmatales;f__type_III;g__norank_f__type_III;s__uncultured_Mollicutes_bacterium_g__norank
OTU1737	rare taxa	0	1	Connectors	d__Bacteria;k__norank_d__Bacteria;p__Dependentiae;c__Babeliae;o__Babeliales;f__norank_o__Babeliales;g__norank_f__norank_o__Babeliales;s__uncultured_bacterium_g__norank_f__norank_o__Babeliales
OTU1785	rare taxa	0	0.75	Connectors	d__Bacteria;k__norank_d__Bacteria;p__Proteobacteria;c__Alphaproteobacteria;o__Rickettsiales;f__norank_o__Rickettsiales;g__Candidatus_Jidaibacter;s__metagenome_g__Candidatus_Jidaibacter
OTU1796	rare taxa	-1.10702	1	Connectors	d__Bacteria;k__norank_d__Bacteria;p__Firmicutes;c__Clostridia;o__Oscillospirales;f__Ruminococcaceae;g__Candidatus_Soleaferrea;s__uncultured_Clostridiales_bacterium_g__Candidatus_Soleaferrea
OTU1801	rare taxa	-0.57735	1	Connectors	d__Bacteria;k__norank_d__Bacteria;p__Proteobacteria;c__Gammaproteobacteria;o__Diplorickettsiales;f__Diplorickettsiaceae;g__Aquicella;s__unclassified_g__Aquicella
OTU1866	rare taxa	0	1	Connectors	d__Bacteria;k__norank_d__Bacteria;p__Patescibacteria;c__Parcubacteria;o__unclassified_c__Parcubacteria;f__unclassified_c__Parcubacteria;g__unclassified_c__Parcubacteria;s__unclassified_c__Parcubacteria
OTU190	abundant taxa	1.1547	0.75	Connectors	d__Bacteria;k__norank_d__Bacteria;p__Planctomycetota;c__Planctomycetes;o__Gemmatales;f__Gemmataceae;g__norank_f__Gemmataceae;s__uncultured_planctomycete_g__norank_f__Gemmataceae
OTU1920	rare taxa	0	1	Connectors	d__Bacteria;k__norank_d__Bacteria;p__Bacteroidota;c__Bacteroidia;o__Sphingobacteriales;f__AKYH767;g__norank_f__AKYH767;s__metagenome_g__norank_f__AKYH767
OTU1982	abundant taxa	0	1	Connectors	d__Bacteria;k__norank_d__Bacteria;p__Chloroflexi;c__Ktedonobacteria;o__Ktedonobacterales;f__Ktedonobacteraceae;g__norank_f__Ktedonobacteraceae;s__uncultured_bacterium_g__norank_f__Ktedonobacteraceae
OTU199	rare taxa	0	1	Connectors	d__Bacteria;k__norank_d__Bacteria;p__Firmicutes;c__Clostridia;o__Oscillospirales;f__Ruminococcaceae;g__Candidatus_Soleaferrea;s__uncultured_Clostridiales_bacterium_g__Candidatus_Soleaferrea
OTU202	rare taxa	-0.57735	1	Connectors	d__Bacteria;k__norank_d__Bacteria;p__Myxococcota;c__Polyangia;o__Haliangiales;f__Haliangiaceae;g__Haliangium;s__unclassified_g__Haliangium
OTU2060	abundant taxa	0	1	Connectors	d__Bacteria;k__norank_d__Bacteria;p__Proteobacteria;c__Alphaproteobacteria;o__Elsterales;f__norank_o__Elsterales;g__norank_f__norank_o__Elsterales;s__uncultured_bacterium_g__norank_f__norank_o__Elsterales
OTU2265	abundant taxa	0	1	Connectors	d__Bacteria;k__norank_d__Bacteria;p__Proteobacteria;c__Alphaproteobacteria;o__Rhizobiales;f__Rhodomicrobiaceae;g__Rhodomicrobium;s__uncultured_Rhodomicrobium_sp._g__Rhodomicrobium
OTU2271	rare taxa	0	1	Connectors	d__Bacteria;k__norank_d__Bacteria;p__Bacteroidota;c__Bacteroidia;o__Chitinophagales;f__37-13;g__norank_f__37-13;s__unclassified_g__norank_f__37-13
OTU2290	rare taxa	1.1547	0.75	Connectors	d__Bacteria;k__norank_d__Bacteria;p__WPS-2;c__norank_p__WPS-2;o__norank_c__norank_p__WPS-2;f__norank_o__norank_c__norank_p__WPS-2;g__norank_f__norank_o__norank_c__norank_p__WPS-2;s__metagenome_g__norank_f__norank_o__norank_c__norank_p__WPS-2
OTU2319	rare taxa	0	0.75	Connectors	d__Bacteria;k__norank_d__Bacteria;p__Verrucomicrobiota;c__Chlamydiae;o__Chlamydiales;f__Parachlamydiaceae;g__unclassified_f__Parachlamydiaceae;s__unclassified_f__Parachlamydiaceae
OTU2357	rare taxa	0	0.75	Connectors	d__Bacteria;k__norank_d__Bacteria;p__Planctomycetota;c__Phycisphaerae;o__Phycisphaerales;f__Phycisphaeraceae;g__SM1A02;s__unclassified_g__SM1A02
OTU239	abundant taxa	-0.57735	1	Connectors	d__Bacteria;k__norank_d__Bacteria;p__Planctomycetota;c__Planctomycetes;o__Isosphaerales;f__Isosphaeraceae;g__norank_f__Isosphaeraceae;s__metagenome_g__norank_f__Isosphaeraceae
OTU2465	rare taxa	0	1	Connectors	d__Bacteria;k__norank_d__Bacteria;p__Chloroflexi;c__Anaerolineae;o__SBR1031;f__norank_o__SBR1031;g__norank_f__norank_o__SBR1031;s__uncultured_Gemmatimonadetes_bacterium_g__norank_f__norank
OTU2530	abundant taxa	0	0.75	Connectors	d__Bacteria;k__norank_d__Bacteria;p__Proteobacteria;c__Gammaproteobacteria;o__Burkholderiales;f__Nitrosomonadaceae;g__Ellin6067;s__uncultured_bacterium_g__Ellin6067
OTU2600	rare taxa	0	1	Connectors	d__Bacteria;k__norank_d__Bacteria;p__Planctomycetota;c__Planctomycetes;o__Gemmatales;f__Gemmataceae;g__norank_f__Gemmataceae;s__unclassified_g__norank_f__Gemmataceae
OTU2602	abundant taxa	1.1547	0.75	Connectors	d__Bacteria;k__norank_d__Bacteria;p__Planctomycetota;c__Planctomycetes;o__Gemmatales;f__Gemmataceae;g__norank_f__Gemmataceae;s__uncultured_bacterium_g__norank_f__Gemmataceae
OTU2730	rare taxa	0	0.75	Connectors	d__Bacteria;k__norank_d__Bacteria;p__Verrucomicrobiota;c__Chlamydiae;o__Chlamydiales;f__Parachlamydiaceae;g__unclassified_f__Parachlamydiaceae;s__unclassified_f__Parachlamydiaceae
OTU2731	rare taxa	0	1	Connectors	d__Bacteria;k__norank_d__Bacteria;p__Proteobacteria;c__Gammaproteobacteria;o__Diplorickettsiales;f__Diplorickettsiaceae;g__Aquicella;s__unclassified_g__Aquicella
OTU2750	rare taxa	0	1	Connectors	d__Bacteria;k__norank_d__Bacteria;p__Elusimicrobiota;c__Lineage_IIa;o__norank_c__Lineage_IIa;f__norank_o__norank_c__Lineage_IIa;g__norank_f__norank_o__norank_c__Lineage_IIa;s__uncultured_bacterium_g__norank_f__norank_o__norank_c__Lineage_IIa
OTU2752	rare taxa	0	0.75	Connectors	d__Bacteria;k__norank_d__Bacteria;p__Patescibacteria;c__Parcubacteria;o__norank_c__Parcubacteria;f__norank_o__norank_c__Parcubacteria;g__norank_f__norank_o__norank_c__Parcubacteria;s__uncultured_bacterium_g__norank_f__norank_o__norank_c__Parcubacteria
OTU2798	abundant taxa	0	1	Connectors	d__Bacteria;k__norank_d__Bacteria;p__Proteobacteria;c__Gammaproteobacteria;o__Burkholderiales;f__Sutterellaceae;g__norank_f__Sutterellaceae;s__unclassified_g__norank_f__Sutterellaceae
OTU2837	rare taxa	0	1	Connectors	d__Bacteria;k__norank_d__Bacteria;p__Planctomycetota;c__Planctomycetes;o__Gemmatales;f__Gemmataceae;g__norank_f__Gemmataceae;s__unclassified_g__norank_f__Gemmataceae
OTU285	abundant taxa	0	1	Connectors	d__Bacteria;k__norank_d__Bacteria;p__Planctomycetota;c__Planctomycetes;o__Gemmatales;f__Gemmataceae;g__norank_f__Gemmataceae;s__uncultured_planctomycete_g__norank_f__Gemmataceae
OTU2860	abundant taxa	0	1	Connectors	d__Bacteria;k__norank_d__Bacteria;p__Acidobacteriota;c__Acidobacteriae;o__Solibacterales;f__Solibacteraceae;g__Candidatus_Solibacter;s__uncultured_Acidobacteria_bacterium_g__Candidatus_Solibacter
OTU288	abundant taxa	0	1	Connectors	d__Bacteria;k__norank_d__Bacteria;p__Acidobacteriota;c__Acidobacteriae;o__Subgroup_2;f__norank_o__Subgroup_2;g__norank_f__norank_o__Subgroup_2;s__uncultured_Holophaga_sp._g__norank_f__norank_o__Subgroup_2
OTU300	rare taxa	0	1	Connectors	d__Bacteria;k__norank_d__Bacteria;p__Actinobacteriota;c__Actinobacteria;o__Streptosporangiales;f__Thermomonosporaceae;g__unclassified_f__Thermomonosporaceae;s__unclassified_f__Thermomonosporaceae
OTU3086	abundant taxa	0	1	Connectors	d__Bacteria;k__norank_d__Bacteria;p__Actinobacteriota;c__Actinobacteria;o__Frankiales;f__Acidothermaceae;g__Acidothermus;s__unclassified_g__Acidothermus
OTU3124	abundant taxa	0	1	Connectors	d__Bacteria;k__norank_d__Bacteria;p__Actinobacteriota;c__Actinobacteria;o__Catenulisporales;f__Actinospicaceae;g__Actinospica;s__uncultured_bacterium_g__Actinospica
OTU3165	abundant taxa	0	0.75	Connectors	d__Bacteria;k__norank_d__Bacteria;p__WPS-2;c__norank_p__WPS-2;o__norank_c__norank_p__WPS-2;f__norank_o__norank_c__norank_p__WPS-2;g__norank_f__norank_o__norank_c__norank_p__WPS-2;s__uncultured_bacterium_g__norank_f__norank_o__norank_c__norank_p__WPS-2
OTU3233	rare taxa	0	0.75	Connectors	d__Bacteria;k__norank_d__Bacteria;p__Firmicutes;c__Bacilli;o__Brevibacillales;f__Brevibacillaceae;g__Brevibacillus;s__Brevibacillus_sp._SE004
OTU3240	abundant taxa	0	1	Connectors	d__Bacteria;k__norank_d__Bacteria;p__Actinobacteriota;c__Thermoleophilia;o__Solirubrobacterales;f__Solirubrobacteraceae;g__Conexibacter;s__uncultured_bacterium_g__Conexibacter
OTU3241	abundant taxa	-0.57735	1	Connectors	d__Bacteria;k__norank_d__Bacteria;p__Chloroflexi;c__Ktedonobacteria;o__Ktedonobacterales;f__JG30-KF-AS9;g__norank_f__JG30-KF-AS9;s__uncultured_bacterium_g__norank_f__JG30-KF-AS9
OTU331	rare taxa	0	1	Connectors	d__Bacteria;k__norank_d__Bacteria;p__Proteobacteria;c__Gammaproteobacteria;o__Diplorickettsiales;f__Diplorickettsiaceae;g__norank_f__Diplorickettsiaceae;s__uncultured_bacterium_g__norank_f__Diplorickettsiaceae
OTU3625	rare taxa	0	0.75	Connectors	d__Bacteria;k__norank_d__Bacteria;p__Bdellovibrionota;c__Oligoflexia;o__0319-6G20;f__norank_o__0319-6G20;g__norank_f__norank_o__0319-6G20;s__metagenome_g__norank_f__norank_o__0319-6G20
OTU3667	abundant taxa	0	1	Connectors	d__Bacteria;k__norank_d__Bacteria;p__Proteobacteria;c__Alphaproteobacteria;o__Rhizobiales;f__Beijerinckiaceae;g__Rhodoblastus;s__uncultured_bacterium_g__Rhodoblastus
OTU3668	abundant taxa	0	1	Connectors	d__Bacteria;k__norank_d__Bacteria;p__Planctomycetota;c__Planctomycetes;o__Isosphaerales;f__Isosphaeraceae;g__Singulisphaera;s__unclassified_g__Singulisphaera
OTU3794	abundant taxa	-0.243975	0.75	Connectors	d__Bacteria;k__norank_d__Bacteria;p__Proteobacteria;c__Alphaproteobacteria;o__Sphingomonadales;f__Sphingomonadaceae;g__Ellin6055;s__uncultured_bacterium_g__Ellin6055
OTU3920	abundant taxa	0	0.75	Connectors	d__Bacteria;k__norank_d__Bacteria;p__Acidobacteriota;c__Blastocatellia;o__11-24;f__norank_o__11-24;g__norank_f__norank_o__11-24;s__unclassified_g__norank_f__norank_o__11-24
OTU3942	abundant taxa	0	1	Connectors	d__Bacteria;k__norank_d__Bacteria;p__Firmicutes;c__Clostridia;o__Clostridiales;f__Clostridiaceae;g__Clostridium_sensu_stricto_1;s__Clostridium_beijerinckii
OTU3957	abundant taxa	0	1	Connectors	d__Bacteria;k__norank_d__Bacteria;p__WPS-2;c__norank_p__WPS-2;o__norank_c__norank_p__WPS-2;f__norank_o__norank_c__norank_p__WPS-2;g__norank_f__norank_o__norank_c__norank_p__WPS-2;s__uncultured_Firmicutes_bacterium_g__norank_f__norank_o__norank_c__norank_p__WPS-2
OTU396	rare taxa	0	1	Connectors	d__Bacteria;k__norank_d__Bacteria;p__Proteobacteria;c__Gammaproteobacteria;o__Diplorickettsiales;f__Diplorickettsiaceae;g__norank_f__Diplorickettsiaceae;s__metagenome_g__norank_f__Diplorickettsiaceae
OTU3974	abundant taxa	1.1547	0.75	Connectors	d__Bacteria;k__norank_d__Bacteria;p__Acidobacteriota;c__Acidobacteriae;o__Solibacterales;f__Solibacteraceae;g__Candidatus_Solibacter;s__uncultured_bacterium_g__Candidatus_Solibacter
OTU4007	abundant taxa	-0.57735	1	Connectors	d__Bacteria;k__norank_d__Bacteria;p__Proteobacteria;c__Alphaproteobacteria;o__Elsterales;f__norank_o__Elsterales;g__norank_f__norank_o__Elsterales;s__unclassified_g__norank_f__norank_o__Elsterales
OTU4353	abundant taxa	-0.57735	1	Connectors	d__Bacteria;k__norank_d__Bacteria;p__Planctomycetota;c__Planctomycetes;o__Isosphaerales;f__Isosphaeraceae;g__norank_f__Isosphaeraceae;s__unclassified_g__norank_f__Isosphaeraceae
OTU4357	rare taxa	0	0.75	Connectors	d__Bacteria;k__norank_d__Bacteria;p__Myxococcota;c__Polyangia;o__Haliangiales;f__Haliangiaceae;g__Haliangium;s__uncultured_bacterium_g__Haliangium
OTU4358	rare taxa	-0.57735	1	Connectors	d__Bacteria;k__norank_d__Bacteria;p__Firmicutes;c__Clostridia;o__Clostridiales;f__Clostridiaceae;g__Clostridium_sensu_stricto_1;s__unclassified_g__Clostridium_sensu_stricto_1
OTU4480	rare taxa	-0.57735	1	Connectors	d__Bacteria;k__norank_d__Bacteria;p__Bdellovibrionota;c__Oligoflexia;o__0319-6G20;f__norank_o__0319-6G20;g__norank_f__norank_o__0319-6G20;s__unclassified_g__norank_f__norank_o__0319-6G20
OTU4483	rare taxa	-1.84459	0.75	Connectors	d__Bacteria;k__norank_d__Bacteria;p__Firmicutes;c__Clostridia;o__Thermincolales;f__Thermincolaceae;g__Thermincola;s__unclassified_g__Thermincola
OTU4523	rare taxa	0	1	Connectors	d__Bacteria;k__norank_d__Bacteria;p__Bacteroidota;c__Bacteroidia;o__Chitinophagales;f__37-13;g__norank_f__37-13;s__uncultured_bacterium_g__norank_f__37-13
OTU4533	abundant taxa	0	0.75	Connectors	d__Bacteria;k__norank_d__Bacteria;p__Actinobacteriota;c__Actinobacteria;o__Corynebacteriales;f__Nocardiaceae;g__Rhodococcus;s__Rhodococcus_erythropolis
OTU4586	abundant taxa	0	1	Connectors	d__Bacteria;k__norank_d__Bacteria;p__Acidobacteriota;c__Acidobacteriae;o__Solibacterales;f__Solibacteraceae;g__Candidatus_Solibacter;s__unclassified_g__Candidatus_Solibacter
OTU4593	abundant taxa	0	0.75	Connectors	d__Bacteria;k__norank_d__Bacteria;p__Actinobacteriota;c__Actinobacteria;o__Frankiales;f__Acidothermaceae;g__Acidothermus;s__unclassified_g__Acidothermus
OTU4757	rare taxa	0	1	Connectors	d__Bacteria;k__norank_d__Bacteria;p__Chloroflexi;c__AD3;o__norank_c__AD3;f__norank_o__norank_c__AD3;g__norank_f__norank_o__norank_c__AD3;s__uncultured_soil_bacterium_g__norank_f__norank_o__norank_c__AD3
OTU4758	rare taxa	-0.57735	1	Connectors	d__Bacteria;k__norank_d__Bacteria;p__Bacteroidota;c__Bacteroidia;o__Chitinophagales;f__Chitinophagaceae;g__Edaphobaculum;s__unclassified_g__Edaphobaculum
OTU4867	abundant taxa	0	1	Connectors	d__Bacteria;k__norank_d__Bacteria;p__Chloroflexi;c__Ktedonobacteria;o__Ktedonobacterales;f__Ktedonobacteraceae;g__HSB_OF53-F07;s__uncultured_bacterium_g__HSB_OF53-F07
OTU4880	abundant taxa	-0.57735	1	Connectors	d__Bacteria;k__norank_d__Bacteria;p__Planctomycetota;c__Planctomycetes;o__Isosphaerales;f__Isosphaeraceae;g__Aquisphaera;s__unclassified_g__Aquisphaera
OTU4881	abundant taxa	0	1	Connectors	d__Bacteria;k__norank_d__Bacteria;p__Proteobacteria;c__Alphaproteobacteria;o__Rhizobiales;f__Hyphomicrobiaceae;g__Pedomicrobium;s__uncultured_bacterium_g__Pedomicrobium
OTU4905	abundant taxa	0	1	Connectors	d__Bacteria;k__norank_d__Bacteria;p__Acidobacteriota;c__Acidobacteriae;o__Subgroup_2;f__norank_o__Subgroup_2;g__norank_f__norank_o__Subgroup_2;s__uncultured_forest_soil_bacterium_g__norank_f__norank_o__Subgroup_2
OTU495	abundant taxa	0	1	Connectors	d__Bacteria;k__norank_d__Bacteria;p__Chloroflexi;c__TK10;o__norank_c__TK10;f__norank_o__norank_c__TK10;g__norank_f__norank_o__norank_c__TK10;s__unclassified_g__norank_f__norank_o__norank_c__TK10
OTU4958	rare taxa	0	0.75	Connectors	d__Bacteria;k__norank_d__Bacteria;p__Dependentiae;c__Babeliae;o__Babeliales;f__Babeliaceae;g__norank_f__Babeliaceae;s__uncultured_bacterium_g__norank_f__Babeliaceae
OTU5105	rare taxa	0	1	Connectors	d__Bacteria;k__norank_d__Bacteria;p__Chloroflexi;c__Ktedonobacteria;o__Ktedonobacterales;f__JG30-KF-AS9;g__norank_f__JG30-KF-AS9;s__unclassified_g__norank_f__JG30-KF-AS9
OTU5131	rare taxa	0	0.75	Connectors	d__Bacteria;k__norank_d__Bacteria;p__Chloroflexi;c__Chloroflexia;o__Elev-1554;f__norank_o__Elev-1554;g__norank_f__norank_o__Elev-1554;s__uncultured_bacterium_g__norank_f__norank_o__Elev-1554
OTU516	abundant taxa	0	1	Connectors	d__Bacteria;k__norank_d__Bacteria;p__Proteobacteria;c__Alphaproteobacteria;o__Caulobacterales;f__Caulobacteraceae;g__norank_f__Caulobacteraceae;s__uncultured_Caulobacteraceae_bacterium_g__norank
OTU519	abundant taxa	0	1	Connectors	d__Bacteria;k__norank_d__Bacteria;p__Chloroflexi;c__TK10;o__norank_c__TK10;f__norank_o__norank_c__TK10;g__norank_f__norank_o__norank_c__TK10;s__uncultured_soil_bacterium_g__norank_f__norank_o__norank_c__TK10
OTU5236	abundant taxa	0	1	Connectors	d__Bacteria;k__norank_d__Bacteria;p__Planctomycetota;c__Planctomycetes;o__Gemmatales;f__Gemmataceae;g__norank_f__Gemmataceae;s__unclassified_g__norank_f__Gemmataceae
OTU5283	abundant taxa	-0.57735	1	Connectors	d__Bacteria;k__norank_d__Bacteria;p__Chloroflexi;c__Ktedonobacteria;o__Ktedonobacterales;f__Ktedonobacteraceae;g__norank_f__Ktedonobacteraceae;s__unclassified_g__norank_f__Ktedonobacteraceae
OTU5316	rare taxa	0	0.75	Connectors	d__Bacteria;k__norank_d__Bacteria;p__Dependentiae;c__Babeliae;o__Babeliales;f__Vermiphilaceae;g__norank_f__Vermiphilaceae;s__uncultured_bacterium_g__norank_f__Vermiphilaceae
OTU5337	rare taxa	0	1	Connectors	d__Bacteria;k__norank_d__Bacteria;p__Firmicutes;c__Clostridia;o__Lachnospirales;f__Lachnospiraceae;g__Tyzzerella;s__unclassified_g__Tyzzerella
OTU5435	rare taxa	0	0.75	Connectors	d__Bacteria;k__norank_d__Bacteria;p__Myxococcota;c__Myxococcia;o__Myxococcales;f__Myxococcaceae;g__KD3-10;s__unclassified_g__KD3-10
OTU5447	rare taxa	0	0.75	Connectors	d__Bacteria;k__norank_d__Bacteria;p__Chloroflexi;c__Ktedonobacteria;o__Ktedonobacterales;f__Ktedonobacteraceae;g__norank_f__Ktedonobacteraceae;s__uncultured_bacterium_g__norank_f__Ktedonobacteraceae
OTU5462	rare taxa	-1.22474	1	Connectors	d__Bacteria;k__norank_d__Bacteria;p__Proteobacteria;c__Gammaproteobacteria;o__Diplorickettsiales;f__Diplorickettsiaceae;g__Aquicella;s__unclassified_g__Aquicella
OTU5517	rare taxa	0	1	Connectors	d__Bacteria;k__norank_d__Bacteria;p__Chloroflexi;c__Ktedonobacteria;o__Ktedonobacterales;f__Ktedonobacteraceae;g__norank_f__Ktedonobacteraceae;s__unclassified_g__norank_f__Ktedonobacteraceae
OTU5546	rare taxa	0	0.75	Connectors	d__Bacteria;k__norank_d__Bacteria;p__Proteobacteria;c__Gammaproteobacteria;o__Diplorickettsiales;f__Diplorickettsiaceae;g__norank_f__Diplorickettsiaceae;s__unclassified_g__norank_f__Diplorickettsiaceae
OTU5648	rare taxa	0	0.75	Connectors	d__Bacteria;k__norank_d__Bacteria;p__Firmicutes;c__Bacilli;o__Alicyclobacillales;f__Alicyclobacillaceae;g__unclassified_f__Alicyclobacillaceae;s__unclassified_f__Alicyclobacillaceae
OTU5663	rare taxa	0	1	Connectors	d__Bacteria;k__norank_d__Bacteria;p__Verrucomicrobiota;c__Chlamydiae;o__Chlamydiales;f__Simkaniaceae;g__norank_f__Simkaniaceae;s__uncultured_bacterium_g__norank_f__Simkaniaceae
OTU5677	rare taxa	-0.57735	1	Connectors	d__Bacteria;k__norank_d__Bacteria;p__Actinobacteriota;c__Actinobacteria;o__Corynebacteriales;f__Mycobacteriaceae;g__Mycobacterium;s__unclassified_g__Mycobacterium
OTU5700	rare taxa	0	1	Connectors	d__Bacteria;k__norank_d__Bacteria;p__Cyanobacteria;c__Sericytochromatia;o__norank_c__Sericytochromatia;f__norank_o__norank_c__Sericytochromatia;g__norank_f__norank_o__norank_c__Sericytochromatia;s__uncultured_bacterium_g__norank_f__norank_o__norank_c__Sericytochromatia
OTU5734	rare taxa	0	0.75	Connectors	d__Bacteria;k__norank_d__Bacteria;p__Firmicutes;c__Bacilli;o__Alicyclobacillales;f__Alicyclobacillaceae;g__Alicyclobacillus;s__unclassified_g__Alicyclobacillus
OTU5762	rare taxa	0	0.75	Connectors	d__Bacteria;k__norank_d__Bacteria;p__Myxococcota;c__Polyangia;o__Haliangiales;f__Haliangiaceae;g__Haliangium;s__unclassified_g__Haliangium
OTU5781	rare taxa	-0.57735	1	Connectors	d__Bacteria;k__norank_d__Bacteria;p__Proteobacteria;c__Gammaproteobacteria;o__Coxiellales;f__Coxiellaceae;g__Coxiella;s__unclassified_g__Coxiella
OTU5783	abundant taxa	0	1	Connectors	d__Bacteria;k__norank_d__Bacteria;p__Myxococcota;c__Myxococcia;o__Myxococcales;f__Myxococcaceae;g__norank_f__Myxococcaceae;s__uncultured_bacterium_g__norank_f__Myxococcaceae
OTU5818	rare taxa	0	0.75	Connectors	d__Bacteria;k__norank_d__Bacteria;p__RCP2-54;c__norank_p__RCP2-54;o__norank_c__norank_p__RCP2-54;f__norank_o__norank_c__norank_p__RCP2-54;g__norank_f__norank_o__norank_c__norank_p__RCP2-54;s__unclassified_g__norank_f__norank_o__norank_c__norank_p__RCP2-54
OTU5826	abundant taxa	0	1	Connectors	d__Bacteria;k__norank_d__Bacteria;p__RCP2-54;c__norank_p__RCP2-54;o__norank_c__norank_p__RCP2-54;f__norank_o__norank_c__norank_p__RCP2-54;g__norank_f__norank_o__norank_c__norank_p__RCP2-54;s__uncultured_delta_proteobacterium_g__norank_f__norank_o__norank_c__norank_p__RCP2-54
OTU5834	abundant taxa	0	1	Connectors	d__Bacteria;k__norank_d__Bacteria;p__Proteobacteria;c__Alphaproteobacteria;o__Elsterales;f__norank_o__Elsterales;g__norank_f__norank_o__Elsterales;s__uncultured_bacterium_g__norank_f__norank_o__Elsterales
OTU5859	rare taxa	2.71109	0.209877	Module hubs	d__Bacteria;k__norank_d__Bacteria;p__Verrucomicrobiota;c__Verrucomicrobiae;o__Chthoniobacterales;f__Terrimicrobiaceae;g__Terrimicrobium;s__uncultured_bacterium_g__Terrimicrobium
OTU5939	rare taxa	0	1	Connectors	d__Bacteria;k__norank_d__Bacteria;p__Actinobacteriota;c__Actinobacteria;o__Corynebacteriales;f__Mycobacteriaceae;g__Mycobacterium;s__unclassified_g__Mycobacterium
OTU6046	abundant taxa	0	1	Connectors	d__Bacteria;k__norank_d__Bacteria;p__Acidobacteriota;c__Acidobacteriae;o__Acidobacteriales;f__norank_o__Acidobacteriales;g__norank_f__norank_o__Acidobacteriales;s__uncultured_bacterium_g__norank_f__norank_o__Acidobacteriales
OTU6068	rare taxa	-0.447214	0.75	Connectors	d__Bacteria;k__norank_d__Bacteria;p__Patescibacteria;c__Saccharimonadia;o__Saccharimonadales;f__unclassified_o__Saccharimonadales;g__unclassified_o__Saccharimonadales;s__unclassified_o__Saccharimonadales
OTU6095	rare taxa	0	0.75	Connectors	d__Bacteria;k__norank_d__Bacteria;p__Dependentiae;c__Babeliae;o__Babeliales;f__Vermiphilaceae;g__norank_f__Vermiphilaceae;s__uncultured_bacterium_g__norank_f__Vermiphilaceae
OTU6113	rare taxa	0	1	Connectors	d__Bacteria;k__norank_d__Bacteria;p__Patescibacteria;c__Parcubacteria;o__Candidatus_Jorgensenbacteria;f__norank_o__Candidatus_Jorgensenbacteria;g__norank_f__norank_o__Candidatus_Jorgensenbacteria;s__Candidatus_Adlerbacteria_bacterium_GW2011_GWC1_50_9
OTU612	rare taxa	-0.57735	1	Connectors	d__Bacteria;k__norank_d__Bacteria;p__Patescibacteria;c__Saccharimonadia;o__Saccharimonadales;f__LWQ8;g__norank_f__LWQ8;s__uncultured_bacterium_g__norank_f__LWQ8
OTU6146	abundant taxa	0	1	Connectors	d__Bacteria;k__norank_d__Bacteria;p__Actinobacteriota;c__Actinobacteria;o__Corynebacteriales;f__Mycobacteriaceae;g__Mycobacterium;s__unclassified_g__Mycobacterium
OTU6148	rare taxa	0	0.75	Connectors	d__Bacteria;k__norank_d__Bacteria;p__Proteobacteria;c__Gammaproteobacteria;o__unclassified_c__Gammaproteobacteria;f__unclassified_c__Gammaproteobacteria;g__unclassified_c__Gammaproteobacteria;s__unclassified_c__Gammaproteobacteria
OTU6191	rare taxa	0	1	Connectors	d__Bacteria;k__norank_d__Bacteria;p__Proteobacteria;c__Gammaproteobacteria;o__Diplorickettsiales;f__Diplorickettsiaceae;g__norank_f__Diplorickettsiaceae;s__metagenome_g__norank_f__Diplorickettsiaceae
OTU6208	rare taxa	1.1547	0.75	Connectors	d__Bacteria;k__norank_d__Bacteria;p__Proteobacteria;c__Gammaproteobacteria;o__Diplorickettsiales;f__Diplorickettsiaceae;g__norank_f__Diplorickettsiaceae;s__unclassified_g__norank_f__Diplorickettsiaceae
OTU6210	rare taxa	-0.57735	1	Connectors	d__Bacteria;k__norank_d__Bacteria;p__Elusimicrobiota;c__Lineage_IIb;o__norank_c__Lineage_IIb;f__norank_o__norank_c__Lineage_IIb;g__norank_f__norank_o__norank_c__Lineage_IIb;s__uncultured_bacterium_g__norank_f__norank_o__norank_c__Lineage_IIb
OTU6258	rare taxa	0	1	Connectors	d__Bacteria;k__norank_d__Bacteria;p__Verrucomicrobiota;c__Chlamydiae;o__Chlamydiales;f__Simkaniaceae;g__norank_f__Simkaniaceae;s__unclassified_g__norank_f__Simkaniaceae
OTU6300	rare taxa	0	1	Connectors	d__Bacteria;k__norank_d__Bacteria;p__Verrucomicrobiota;c__Verrucomicrobiae;o__Verrucomicrobiales;f__Verrucomicrobiaceae;g__unclassified_f__Verrucomicrobiaceae;s__unclassified_f__Verrucomicrobiaceae
OTU6308	rare taxa	0	1	Connectors	d__Bacteria;k__norank_d__Bacteria;p__Proteobacteria;c__Gammaproteobacteria;o__Diplorickettsiales;f__Diplorickettsiaceae;g__norank_f__Diplorickettsiaceae;s__unclassified_g__norank_f__Diplorickettsiaceae
OTU6338	rare taxa	0	0.75	Connectors	d__Bacteria;k__norank_d__Bacteria;p__Dependentiae;c__Babeliae;o__Babeliales;f__Vermiphilaceae;g__norank_f__Vermiphilaceae;s__uncultured_bacterium_g__norank_f__Vermiphilaceae
OTU6345	rare taxa	0	1	Connectors	d__Bacteria;k__norank_d__Bacteria;p__Proteobacteria;c__Gammaproteobacteria;o__Diplorickettsiales;f__Diplorickettsiaceae;g__Aquicella;s__unclassified_g__Aquicella
OTU6371	rare taxa	0	1	Connectors	d__Bacteria;k__norank_d__Bacteria;p__Dependentiae;c__Babeliae;o__Babeliales;f__Vermiphilaceae;g__norank_f__Vermiphilaceae;s__unclassified_g__norank_f__Vermiphilaceae
OTU6449	rare taxa	1.1547	0.75	Connectors	d__Bacteria;k__norank_d__Bacteria;p__Proteobacteria;c__Gammaproteobacteria;o__Diplorickettsiales;f__Diplorickettsiaceae;g__Aquicella;s__unclassified_g__Aquicella
OTU6455	rare taxa	0	0.75	Connectors	d__Bacteria;k__norank_d__Bacteria;p__Proteobacteria;c__Gammaproteobacteria;o__unclassified_c__Gammaproteobacteria;f__unclassified_c__Gammaproteobacteria;g__unclassified_c__Gammaproteobacteria;s__unclassified_c__Gammaproteobacteria
OTU6463	rare taxa	0	1	Connectors	d__Bacteria;k__norank_d__Bacteria;p__Proteobacteria;c__Gammaproteobacteria;o__unclassified_c__Gammaproteobacteria;f__unclassified_c__Gammaproteobacteria;g__unclassified_c__Gammaproteobacteria;s__unclassified_c__Gammaproteobacteria
OTU6478	rare taxa	0	0.75	Connectors	d__Bacteria;k__norank_d__Bacteria;p__Proteobacteria;c__Gammaproteobacteria;o__Diplorickettsiales;f__Diplorickettsiaceae;g__Aquicella;s__unclassified_g__Aquicella
OTU6479	rare taxa	0	0.75	Connectors	d__Bacteria;k__norank_d__Bacteria;p__Proteobacteria;c__Gammaproteobacteria;o__Diplorickettsiales;f__Diplorickettsiaceae;g__norank_f__Diplorickettsiaceae;s__unclassified_g__norank_f__Diplorickettsiaceae
OTU65	rare taxa	1.1547	0.75	Connectors	d__Bacteria;k__norank_d__Bacteria;p__Dependentiae;c__Babeliae;o__Babeliales;f__unclassified_o__Babeliales;g__unclassified_o__Babeliales;s__unclassified_o__Babeliales
OTU6533	rare taxa	-1.43427	0.75	Connectors	d__Bacteria;k__norank_d__Bacteria;p__Chloroflexi;c__Ktedonobacteria;o__Ktedonobacterales;f__JG30-KF-AS9;g__norank_f__JG30-KF-AS9;s__unclassified_g__norank_f__JG30-KF-AS9
OTU6534	rare taxa	-0.243975	0.75	Connectors	d__Bacteria;k__norank_d__Bacteria;p__Proteobacteria;c__Alphaproteobacteria;o__Rickettsiales;f__unclassified_o__Rickettsiales;g__unclassified_o__Rickettsiales;s__unclassified_o__Rickettsiales
OTU6552	rare taxa	0	1	Connectors	d__Bacteria;k__norank_d__Bacteria;p__Proteobacteria;c__Gammaproteobacteria;o__Gammaproteobacteria_Incertae_Sedis;f__unclassified_o__Gammaproteobacteria_Incertae_Sedis;g__Candidatus_Ovatusbacter;s__uncultured_bacterium_g__Candidatus_Ovatusbacter
OTU6560	abundant taxa	0	1	Connectors	d__Bacteria;k__norank_d__Bacteria;p__Acidobacteriota;c__Thermoanaerobaculia;o__Thermoanaerobaculales;f__Thermoanaerobaculaceae;g__Subgroup_10;s__uncultured_bacterium_g__Subgroup_10
OTU6581	rare taxa	0	1	Connectors	d__Bacteria;k__norank_d__Bacteria;p__Patescibacteria;c__Parcubacteria;o__Candidatus_Jorgensenbacteria;f__norank_o__Candidatus_Jorgensenbacteria;g__norank_f__norank_o__Candidatus_Jorgensenbacteria;s__Candidatus_Adlerbacteria_bacterium_GW2011_GWC1_50_9
OTU6648	abundant taxa	0	1	Connectors	d__Bacteria;k__norank_d__Bacteria;p__Chloroflexi;c__Ktedonobacteria;o__Ktedonobacterales;f__JG30-KF-AS9;g__norank_f__JG30-KF-AS9;s__uncultured_bacterium_g__norank_f__JG30-KF-AS9
OTU6662	rare taxa	0	1	Connectors	d__Bacteria;k__norank_d__Bacteria;p__Verrucomicrobiota;c__Chlamydiae;o__Chlamydiales;f__Simkaniaceae;g__norank_f__Simkaniaceae;s__unclassified_g__norank_f__Simkaniaceae
OTU6685	rare taxa	0	1	Connectors	d__Bacteria;k__norank_d__Bacteria;p__MBNT15;c__norank_p__MBNT15;o__norank_c__norank_p__MBNT15;f__norank_o__norank_c__norank_p__MBNT15;g__norank_f__norank_o__norank_c__norank_p__MBNT15;s__unclassified_g__norank_f__norank_o__norank_c__norank_p__MBNT15
OTU6701	rare taxa	0	0.75	Connectors	d__Bacteria;k__norank_d__Bacteria;p__Patescibacteria;c__Parcubacteria;o__Candidatus_Kaiserbacteria;f__norank_o__Candidatus_Kaiserbacteria;g__norank_f__norank_o__Candidatus_Kaiserbacteria;s__uncultured_bacterium_g__norank_f__norank_o__Candidatus_Kaiserbacteria
OTU6718	rare taxa	0	1	Connectors	d__Bacteria;k__norank_d__Bacteria;p__Verrucomicrobiota;c__Chlamydiae;o__Chlamydiales;f__Parachlamydiaceae;g__Neochlamydia;s__uncultured_Chlamydiales_bacterium_g__Neochlamydia
OTU6730	abundant taxa	-0.57735	1	Connectors	d__Bacteria;k__norank_d__Bacteria;p__Planctomycetota;c__Planctomycetes;o__Isosphaerales;f__Isosphaeraceae;g__Aquisphaera;s__uncultured_bacterium_g__Aquisphaera
OTU6758	rare taxa	0	0.75	Connectors	d__Bacteria;k__norank_d__Bacteria;p__Myxococcota;c__Polyangia;o__Blfdi19;f__norank_o__Blfdi19;g__norank_f__norank_o__Blfdi19;s__uncultured_bacterium_g__norank_f__norank_o__Blfdi19
OTU6772	rare taxa	0	0.75	Connectors	d__Bacteria;k__norank_d__Bacteria;p__Patescibacteria;c__Saccharimonadia;o__Saccharimonadales;f__LWQ8;g__norank_f__LWQ8;s__uncultured_bacterium_g__norank_f__LWQ8
OTU6782	rare taxa	0	0.75	Connectors	d__Bacteria;k__norank_d__Bacteria;p__Dependentiae;c__Babeliae;o__Babeliales;f__unclassified_o__Babeliales;g__unclassified_o__Babeliales;s__unclassified_o__Babeliales
OTU6795	rare taxa	0	0.75	Connectors	d__Bacteria;k__norank_d__Bacteria;p__Verrucomicrobiota;c__Chlamydiae;o__Chlamydiales;f__Parachlamydiaceae;g__norank_f__Parachlamydiaceae;s__metagenome_g__norank_f__Parachlamydiaceae
OTU681	rare taxa	0	1	Connectors	d__Bacteria;k__norank_d__Bacteria;p__Firmicutes;c__Negativicutes;o__Veillonellales-Selenomonadales;f__Sporomusaceae;g__Dendrosporobacter;s__unclassified_g__Dendrosporobacter
OTU6817	rare taxa	-0.57735	1	Connectors	d__Bacteria;k__norank_d__Bacteria;p__Verrucomicrobiota;c__Verrucomicrobiae;o__Opitutales;f__Puniceicoccaceae;g__unclassified_f__Puniceicoccaceae;s__unclassified_f__Puniceicoccaceae
OTU6841	rare taxa	0	1	Connectors	d__Bacteria;k__norank_d__Bacteria;p__Proteobacteria;c__Gammaproteobacteria;o__Gammaproteobacteria_Incertae_Sedis;f__unclassified_o__Gammaproteobacteria_Incertae_Sedis;g__Candidatus_Berkiella;s__unclassified_g__Candidatus_Berkiella
OTU6848	rare taxa	0	1	Connectors	d__Bacteria;k__norank_d__Bacteria;p__Bacteroidota;c__Bacteroidia;o__Chitinophagales;f__Chitinophagaceae;g__unclassified_f__Chitinophagaceae;s__unclassified_f__Chitinophagaceae
OTU6869	rare taxa	-1.22474	1	Connectors	d__Bacteria;k__norank_d__Bacteria;p__Myxococcota;c__Polyangia;o__Haliangiales;f__Haliangiaceae;g__Haliangium;s__unclassified_g__Haliangium
OTU6954	rare taxa	0	1	Connectors	d__Bacteria;k__norank_d__Bacteria;p__Verrucomicrobiota;c__Chlamydiae;o__Chlamydiales;f__Parachlamydiaceae;g__unclassified_f__Parachlamydiaceae;s__unclassified_f__Parachlamydiaceae
OTU6984	rare taxa	0	1	Connectors	d__Bacteria;k__norank_d__Bacteria;p__Proteobacteria;c__Gammaproteobacteria;o__Coxiellales;f__Coxiellaceae;g__Coxiella;s__unclassified_g__Coxiella
OTU7025	rare taxa	0	0.75	Connectors	d__Bacteria;k__norank_d__Bacteria;p__Dependentiae;c__Babeliae;o__Babeliales;f__norank_o__Babeliales;g__norank_f__norank_o__Babeliales;s__metagenome_g__norank_f__norank_o__Babeliales
OTU7028	abundant taxa	-1.64317	1	Connectors	d__Bacteria;k__norank_d__Bacteria;p__Proteobacteria;c__Alphaproteobacteria;o__Acetobacterales;f__Acetobacteraceae;g__norank_f__Acetobacteraceae;s__unclassified_g__norank_f__Acetobacteraceae
OTU7098	rare taxa	0	0.75	Connectors	d__Bacteria;k__norank_d__Bacteria;p__Firmicutes;c__Bacilli;o__Entomoplasmatales;f__norank_o__Entomoplasmatales;g__Candidatus_Spiroplasma;s__uncultured_Mollicutes_bacterium_g__Candidatus_Spiroplasma
OTU7125	rare taxa	0	1	Connectors	d__Bacteria;k__norank_d__Bacteria;p__Proteobacteria;c__Gammaproteobacteria;o__Diplorickettsiales;f__Diplorickettsiaceae;g__norank_f__Diplorickettsiaceae;s__uncultured_bacterium_g__norank_f__Diplorickettsiaceae
OTU7172	rare taxa	-0.57735	1	Connectors	d__Bacteria;k__norank_d__Bacteria;p__Planctomycetota;c__Planctomycetes;o__Isosphaerales;f__Isosphaeraceae;g__norank_f__Isosphaeraceae;s__unclassified_g__norank_f__Isosphaeraceae
OTU7310	abundant taxa	0	1	Connectors	d__Bacteria;k__norank_d__Bacteria;p__Acidobacteriota;c__Vicinamibacteria;o__Vicinamibacterales;f__norank_o__Vicinamibacterales;g__norank_f__norank_o__Vicinamibacterales;s__uncultured_Acidobacteria_bacterium_g__norank_f__norank_o__Vicinamibacterales
OTU7358	abundant taxa	0	0.75	Connectors	d__Bacteria;k__norank_d__Bacteria;p__Chloroflexi;c__Anaerolineae;o__SBR1031;f__norank_o__SBR1031;g__norank_f__norank_o__SBR1031;s__unclassified_g__norank_f__norank_o__SBR1031
OTU7450	rare taxa	0	0.75	Connectors	d__Bacteria;k__norank_d__Bacteria;p__Planctomycetota;c__Planctomycetes;o__Gemmatales;f__Gemmataceae;g__norank_f__Gemmataceae;s__uncultured_bacterium_g__norank_f__Gemmataceae
OTU7520	rare taxa	-0.866025	0.75	Connectors	d__Bacteria;k__norank_d__Bacteria;p__Gemmatimonadota;c__Gemmatimonadetes;o__Gemmatimonadales;f__Gemmatimonadaceae;g__unclassified_f__Gemmatimonadaceae;s__unclassified_f__Gemmatimonadaceae
OTU7536	abundant taxa	0	1	Connectors	d__Bacteria;k__norank_d__Bacteria;p__Planctomycetota;c__Planctomycetes;o__Isosphaerales;f__Isosphaeraceae;g__norank_f__Isosphaeraceae;s__unclassified_g__norank_f__Isosphaeraceae
OTU7538	abundant taxa	0	1	Connectors	d__Bacteria;k__norank_d__Bacteria;p__Planctomycetota;c__Planctomycetes;o__Isosphaerales;f__Isosphaeraceae;g__unclassified_f__Isosphaeraceae;s__unclassified_f__Isosphaeraceae
OTU7574	rare taxa	0	0.75	Connectors	d__Bacteria;k__norank_d__Bacteria;p__Planctomycetota;c__Planctomycetes;o__Gemmatales;f__Gemmataceae;g__norank_f__Gemmataceae;s__unclassified_g__norank_f__Gemmataceae
OTU763	rare taxa	0	1	Connectors	d__Bacteria;k__norank_d__Bacteria;p__Armatimonadota;c__Fimbriimonadia;o__Fimbriimonadales;f__Fimbriimonadaceae;g__norank_f__Fimbriimonadaceae;s__unclassified_g__norank_f__Fimbriimonadaceae
OTU7674	rare taxa	0	0.75	Connectors	d__Bacteria;k__norank_d__Bacteria;p__Proteobacteria;c__Gammaproteobacteria;o__Coxiellales;f__Coxiellaceae;g__Coxiella;s__unclassified_g__Coxiella
OTU7711	rare taxa	0	1	Connectors	d__Bacteria;k__norank_d__Bacteria;p__Elusimicrobiota;c__Lineage_IIa;o__norank_c__Lineage_IIa;f__norank_o__norank_c__Lineage_IIa;g__norank_f__norank_o__norank_c__Lineage_IIa;s__unclassified_g__norank_f__norank_o__norank_c__Lineage_IIa
OTU7815	abundant taxa	0	1	Connectors	d__Bacteria;k__norank_d__Bacteria;p__Acidobacteriota;c__Vicinamibacteria;o__Vicinamibacterales;f__norank_o__Vicinamibacterales;g__norank_f__norank_o__Vicinamibacterales;s__uncultured_Acidobacteriales_bacterium_g__norank_f__norank_o__Vicinamibacterales
OTU782	abundant taxa	0	1	Connectors	d__Bacteria;k__norank_d__Bacteria;p__Acidobacteriota;c__Acidobacteriae;o__Solibacterales;f__Solibacteraceae;g__Candidatus_Solibacter;s__metagenome_g__Candidatus_Solibacter
OTU7826	abundant taxa	0	1	Connectors	d__Bacteria;k__norank_d__Bacteria;p__Chloroflexi;c__Ktedonobacteria;o__Ktedonobacterales;f__Ktedonobacteraceae;g__unclassified_f__Ktedonobacteraceae;s__unclassified_f__Ktedonobacteraceae
OTU7850	abundant taxa	0	1	Connectors	d__Bacteria;k__norank_d__Bacteria;p__Chloroflexi;c__Ktedonobacteria;o__Ktedonobacterales;f__Ktedonobacteraceae;g__unclassified_f__Ktedonobacteraceae;s__unclassified_f__Ktedonobacteraceae
OTU788	rare taxa	0	0.75	Connectors	d__Bacteria;k__norank_d__Bacteria;p__Proteobacteria;c__Alphaproteobacteria;o__unclassified_c__Alphaproteobacteria;f__unclassified_c__Alphaproteobacteria;g__unclassified_c__Alphaproteobacteria;s__unclassified_c__Alphaproteobacteria
OTU795	abundant taxa	0	1	Connectors	d__Bacteria;k__norank_d__Bacteria;p__Planctomycetota;c__Planctomycetes;o__Gemmatales;f__Gemmataceae;g__norank_f__Gemmataceae;s__uncultured_planctomycete_g__norank_f__Gemmataceae
OTU8037	abundant taxa	0	1	Connectors	d__Bacteria;k__norank_d__Bacteria;p__Chloroflexi;c__Ktedonobacteria;o__Ktedonobacterales;f__Ktedonobacteraceae;g__norank_f__Ktedonobacteraceae;s__uncultured_bacterium_g__norank_f__Ktedonobacteraceae
OTU804	rare taxa	0	0.75	Connectors	d__Bacteria;k__norank_d__Bacteria;p__Dependentiae;c__Babeliae;o__Babeliales;f__Vermiphilaceae;g__norank_f__Vermiphilaceae;s__unclassified_g__norank_f__Vermiphilaceae
OTU8102	abundant taxa	0	1	Connectors	d__Bacteria;k__norank_d__Bacteria;p__Acidobacteriota;c__Acidobacteriae;o__Bryobacterales;f__Bryobacteraceae;g__Bryobacter;s__unclassified_g__Bryobacter
OTU8149	rare taxa	-0.57735	1	Connectors	d__Bacteria;k__norank_d__Bacteria;p__Patescibacteria;c__Gracilibacteria;o__Candidatus_Peregrinibacteria;f__norank_o__Candidatus_Peregrinibacteria;g__norank_f__norank_o__Candidatus_Peregrinibacteria;s__uncultured_bacterium_g__norank_f__norank_o__Candidatus_Peregrinibacteria
OTU817	rare taxa	0	1	Connectors	d__Bacteria;k__norank_d__Bacteria;p__Bacteroidota;c__Bacteroidia;o__Chitinophagales;f__Chitinophagaceae;g__unclassified_f__Chitinophagaceae;s__unclassified_f__Chitinophagaceae
OTU8170	abundant taxa	0	1	Connectors	d__Bacteria;k__norank_d__Bacteria;p__Proteobacteria;c__Gammaproteobacteria;o__Gammaproteobacteria_Incertae_Sedis;f__unclassified_o__Gammaproteobacteria_Incertae_Sedis;g__Acidibacter;s__unclassified_g__Acidibacter
OTU8176	abundant taxa	0	1	Connectors	d__Bacteria;k__norank_d__Bacteria;p__Actinobacteriota;c__Actinobacteria;o__Micromonosporales;f__Micromonosporaceae;g__Luedemannella;s__uncultured_bacterium_g__Luedemannella
OTU8203	abundant taxa	0	1	Connectors	d__Bacteria;k__norank_d__Bacteria;p__Firmicutes;c__Bacilli;o__Paenibacillales;f__Paenibacillaceae;g__Cohnella;s__unclassified_g__Cohnella
OTU8296	abundant taxa	0	1	Connectors	d__Bacteria;k__norank_d__Bacteria;p__Firmicutes;c__Bacilli;o__Bacillales;f__Bacillaceae;g__Bacillus;s__Bacillus_psychrosaccharolyticus
OTU8311	abundant taxa	-0.57735	1	Connectors	d__Bacteria;k__norank_d__Bacteria;p__Proteobacteria;c__Gammaproteobacteria;o__Burkholderiales;f__norank_o__Burkholderiales;g__norank_f__norank_o__Burkholderiales;s__uncultured_bacterium_g__norank_f__norank_o__Burkholderiales
OTU8343	rare taxa	0	0.75	Connectors	d__Bacteria;k__norank_d__Bacteria;p__Proteobacteria;c__Gammaproteobacteria;o__Legionellales;f__Legionellaceae;g__unclassified_f__Legionellaceae;s__unclassified_f__Legionellaceae
OTU8494	rare taxa	0	0.75	Connectors	d__Bacteria;k__norank_d__Bacteria;p__Planctomycetota;c__Planctomycetes;o__Gemmatales;f__Gemmataceae;g__norank_f__Gemmataceae;s__unclassified_g__norank_f__Gemmataceae
OTU8537	rare taxa	0	1	Connectors	d__Bacteria;k__norank_d__Bacteria;p__Myxococcota;c__Polyangia;o__Polyangiales;f__unclassified_o__Polyangiales;g__unclassified_o__Polyangiales;s__unclassified_o__Polyangiales
OTU8613	abundant taxa	0	1	Connectors	d__Bacteria;k__norank_d__Bacteria;p__Chloroflexi;c__Ktedonobacteria;o__Ktedonobacterales;f__JG30-KF-AS9;g__norank_f__JG30-KF-AS9;s__uncultured_bacterium_g__norank_f__JG30-KF-AS9
OTU8745	abundant taxa	0	1	Connectors	d__Bacteria;k__norank_d__Bacteria;p__Planctomycetota;c__Planctomycetes;o__Gemmatales;f__Gemmataceae;g__norank_f__Gemmataceae;s__uncultured_bacterium_g__norank_f__Gemmataceae
OTU8748	abundant taxa	0	0.75	Connectors	d__Bacteria;k__norank_d__Bacteria;p__Acidobacteriota;c__Acidobacteriae;o__Bryobacterales;f__Bryobacteraceae;g__Bryobacter;s__uncultured_bacterium_g__Bryobacter
OTU8762	rare taxa	0	0.75	Connectors	d__Bacteria;k__norank_d__Bacteria;p__Actinobacteriota;c__Acidimicrobiia;o__Microtrichales;f__Iamiaceae;g__Iamia;s__uncultured_Acidimicrobiales_bacterium_g__Iamia
OTU8809	abundant taxa	0	1	Connectors	d__Bacteria;k__norank_d__Bacteria;p__Acidobacteriota;c__Acidobacteriae;o__Bryobacterales;f__Bryobacteraceae;g__Bryobacter;s__uncultured_Acidobacteria_bacterium_g__Bryobacter
OTU8833	abundant taxa	0	1	Connectors	d__Bacteria;k__norank_d__Bacteria;p__Acidobacteriota;c__Acidobacteriae;o__Subgroup_2;f__norank_o__Subgroup_2;g__norank_f__norank_o__Subgroup_2;s__unclassified_g__norank_f__norank_o__Subgroup_2
OTU8834	abundant taxa	0	1	Connectors	d__Bacteria;k__norank_d__Bacteria;p__Actinobacteriota;c__Actinobacteria;o__Frankiales;f__Acidothermaceae;g__Acidothermus;s__unclassified_g__Acidothermus
OTU8890	abundant taxa	0	1	Connectors	d__Bacteria;k__norank_d__Bacteria;p__Acidobacteriota;c__Vicinamibacteria;o__Vicinamibacterales;f__norank_o__Vicinamibacterales;g__norank_f__norank_o__Vicinamibacterales;s__unclassified_g__norank_f__norank_o__Vicinamibacterales
OTU8895	abundant taxa	1.1547	0.75	Connectors	d__Bacteria;k__norank_d__Bacteria;p__Acidobacteriota;c__Vicinamibacteria;o__Vicinamibacterales;f__norank_o__Vicinamibacterales;g__norank_f__norank_o__Vicinamibacterales;s__unclassified_g__norank_f__norank_o__Vicinamibacterales
OTU8899	abundant taxa	0	1	Connectors	d__Bacteria;k__norank_d__Bacteria;p__Acidobacteriota;c__Acidobacteriae;o__Acidobacteriales;f__norank_o__Acidobacteriales;g__norank_f__norank_o__Acidobacteriales;s__uncultured_forest_soil_bacterium_g__norank_f__norank_o__Acidobacteriales
OTU8924	rare taxa	0	0.75	Connectors	d__Bacteria;k__norank_d__Bacteria;p__Bdellovibrionota;c__Oligoflexia;o__Oligoflexales;f__norank_o__Oligoflexales;g__norank_f__norank_o__Oligoflexales;s__unclassified_g__norank_f__norank_o__Oligoflexales
OTU8951	abundant taxa	0	1	Connectors	d__Bacteria;k__norank_d__Bacteria;p__Planctomycetota;c__Planctomycetes;o__Gemmatales;f__Gemmataceae;g__norank_f__Gemmataceae;s__unclassified_g__norank_f__Gemmataceae
OTU8964	rare taxa	0	0.75	Connectors	d__Bacteria;k__norank_d__Bacteria;p__Bdellovibrionota;c__Oligoflexia;o__0319-6G20;f__norank_o__0319-6G20;g__norank_f__norank_o__0319-6G20;s__uncultured_gamma_proteobacterium_g__norank_f__norank_o__0319-6G20
OTU9067	abundant taxa	0	1	Connectors	d__Bacteria;k__norank_d__Bacteria;p__Verrucomicrobiota;c__Verrucomicrobiae;o__Pedosphaerales;f__Pedosphaeraceae;g__norank_f__Pedosphaeraceae;s__uncultured_bacterium_g__norank_f__Pedosphaeraceae
OTU9143	abundant taxa	0	1	Connectors	d__Bacteria;k__norank_d__Bacteria;p__Myxococcota;c__Myxococcia;o__Myxococcales;f__Myxococcaceae;g__P3OB-42;s__uncultured_bacterium_g__P3OB-42
OTU9147	rare taxa	0	0.75	Connectors	d__Bacteria;k__norank_d__Bacteria;p__Verrucomicrobiota;c__Chlamydiae;o__Chlamydiales;f__Parachlamydiaceae;g__Neochlamydia;s__metagenome_g__Neochlamydia
OTU9196	rare taxa	1.1547	0.75	Connectors	d__Bacteria;k__norank_d__Bacteria;p__Cyanobacteria;c__Vampirivibrionia;o__Vampirovibrionales;f__norank_o__Vampirovibrionales;g__norank_f__norank_o__Vampirovibrionales;s__uncultured_bacterium_g__norank_f__norank_o__Vampirovibrionales
OTU9434	abundant taxa	-0.866025	1	Connectors	d__Bacteria;k__norank_d__Bacteria;p__Actinobacteriota;c__Actinobacteria;o__Streptosporangiales;f__Thermomonosporaceae;g__Actinomadura;s__Actinomadura_sp._Shinshu-MS-03
OTU9547	rare taxa	-0.243975	0.75	Connectors	d__Bacteria;k__norank_d__Bacteria;p__Bdellovibrionota;c__Oligoflexia;o__0319-6G20;f__norank_o__0319-6G20;g__norank_f__norank_o__0319-6G20;s__unclassified_g__norank_f__norank_o__0319-6G20
OTU9575	abundant taxa	-0.57735	1	Connectors	d__Bacteria;k__norank_d__Bacteria;p__GAL15;c__norank_p__GAL15;o__norank_c__norank_p__GAL15;f__norank_o__norank_c__norank_p__GAL15;g__norank_f__norank_o__norank_c__norank_p__GAL15;s__uncultured_bacterium_g__norank_f__norank_o__norank_c__norank_p__GAL15
OTU9581	abundant taxa	-0.57735	1	Connectors	d__Bacteria;k__norank_d__Bacteria;p__Actinobacteriota;c__Actinobacteria;o__Micrococcales;f__Micrococcaceae;g__Arthrobacter;s__unclassified_g__Arthrobacter
OTU9592	abundant taxa	0	1	Connectors	d__Bacteria;k__norank_d__Bacteria;p__Firmicutes;c__Clostridia;o__Peptostreptococcales-Tissierellales;f__Peptostreptococcaceae;g__Terrisporobacter;s__uncultured_bacterium_g__Terrisporobacter
OTU9738	rare taxa	-0.57735	1	Connectors	d__Bacteria;k__norank_d__Bacteria;p__Dependentiae;c__Babeliae;o__Babeliales;f__unclassified_o__Babeliales;g__unclassified_o__Babeliales;s__unclassified_o__Babeliales
OTU99	rare taxa	0	1	Connectors	d__Bacteria;k__norank_d__Bacteria;p__Proteobacteria;c__Gammaproteobacteria;o__unclassified_c__Gammaproteobacteria;f__unclassified_c__Gammaproteobacteria;g__unclassified_c__Gammaproteobacteria;s__unclassified_c__Gammaproteobacteria

## Sheet: 1700 m at winter
OTU ID	Category	within_module_connectivities	among_module_connectivities	type	Taxonomy
OTU1015	rare taxa	-0.57735	1	Connectors	d__Bacteria;k__norank_d__Bacteria;p__Chloroflexi;c__Ktedonobacteria;o__Ktedonobacterales;f__Ktedonobacteraceae;g__unclassified_f__Ktedonobacteraceae;s__unclassified_f__Ktedonobacteraceae
OTU1102	abundant taxa	0	1	Connectors	d__Bacteria;k__norank_d__Bacteria;p__Proteobacteria;c__Alphaproteobacteria;o__Micropepsales;f__Micropepsaceae;g__norank_f__Micropepsaceae;s__metagenome_g__norank_f__Micropepsaceae
OTU1116	abundant taxa	0	1	Connectors	d__Bacteria;k__norank_d__Bacteria;p__Acidobacteriota;c__Acidobacteriae;o__Solibacterales;f__Solibacteraceae;g__Candidatus_Solibacter;s__uncultured_Acidobacteria_bacterium_g__Candidatus_Solibacter
OTU1121	abundant taxa	0	1	Connectors	d__Bacteria;k__norank_d__Bacteria;p__Proteobacteria;c__Alphaproteobacteria;o__Rhizobiales;f__Xanthobacteraceae;g__unclassified_f__Xanthobacteraceae;s__unclassified_f__Xanthobacteraceae
OTU1153	abundant taxa	-0.597505	1	Connectors	d__Bacteria;k__norank_d__Bacteria;p__Proteobacteria;c__Alphaproteobacteria;o__Elsterales;f__norank_o__Elsterales;g__norank_f__norank_o__Elsterales;s__uncultured_bacterium_g__norank_f__norank_o__Elsterales
OTU1166	abundant taxa	0	1	Connectors	d__Bacteria;k__norank_d__Bacteria;p__Firmicutes;c__Clostridia;o__Clostridiales;f__Clostridiaceae;g__unclassified_f__Clostridiaceae;s__unclassified_f__Clostridiaceae
OTU1171	abundant taxa	0	1	Connectors	d__Bacteria;k__norank_d__Bacteria;p__Acidobacteriota;c__Acidobacteriae;o__Acidobacteriales;f__Acidobacteriaceae_Subgroup_1;g__Occallatibacter;s__uncultured_Acidobacteria_bacterium_g__Occallatibacter
OTU1208	abundant taxa	-0.57735	1	Connectors	d__Bacteria;k__norank_d__Bacteria;p__Acidobacteriota;c__Acidobacteriae;o__Acidobacteriales;f__Acidobacteriaceae_Subgroup_1;g__Acidipila;s__unclassified_g__Acidipila
OTU1323	rare taxa	0	1	Connectors	d__Bacteria;k__norank_d__Bacteria;p__Verrucomicrobiota;c__Chlamydiae;o__Chlamydiales;f__Simkaniaceae;g__norank_f__Simkaniaceae;s__uncultured_bacterium_g__norank_f__Simkaniaceae
OTU1360	abundant taxa	0	1	Connectors	d__Bacteria;k__norank_d__Bacteria;p__Proteobacteria;c__Alphaproteobacteria;o__Rhizobiales;f__A0839;g__norank_f__A0839;s__uncultured_proteobacterium_g__norank_f__A0839
OTU1381	rare taxa	0	1	Connectors	d__Bacteria;k__norank_d__Bacteria;p__Myxococcota;c__Polyangia;o__Polyangiales;f__Phaselicystidaceae;g__Phaselicystis;s__metagenome_g__Phaselicystis
OTU1389	abundant taxa	0	1	Connectors	d__Bacteria;k__norank_d__Bacteria;p__Chloroflexi;c__TK10;o__norank_c__TK10;f__norank_o__norank_c__TK10;g__norank_f__norank_o__norank_c__TK10;s__uncultured_soil_bacterium_g__norank_f__norank_o__norank_c__TK10
OTU1569	rare taxa	-0.57735	1	Connectors	d__Bacteria;k__norank_d__Bacteria;p__Proteobacteria;c__Gammaproteobacteria;o__Diplorickettsiales;f__Diplorickettsiaceae;g__norank_f__Diplorickettsiaceae;s__uncultured_bacterium_g__norank_f__Diplorickettsiaceae
OTU1570	rare taxa	-1.50065	1	Connectors	d__Bacteria;k__norank_d__Bacteria;p__Proteobacteria;c__Alphaproteobacteria;o__Rhizobiales;f__Beijerinckiaceae;g__Roseiarcus;s__uncultured_bacterium_g__Roseiarcus
OTU1591	abundant taxa	0	1	Connectors	d__Bacteria;k__norank_d__Bacteria;p__Acidobacteriota;c__Acidobacteriae;o__Subgroup_2;f__norank_o__Subgroup_2;g__norank_f__norank_o__Subgroup_2;s__unclassified_g__norank_f__norank_o__Subgroup_2
OTU1596	rare taxa	-0.57735	1	Connectors	d__Bacteria;k__norank_d__Bacteria;p__Proteobacteria;c__Gammaproteobacteria;o__Coxiellales;f__Coxiellaceae;g__Coxiella;s__unclassified_g__Coxiella
OTU1600	abundant taxa	0	1	Connectors	d__Bacteria;k__norank_d__Bacteria;p__Acidobacteriota;c__Acidobacteriae;o__Acidobacteriales;f__unclassified_o__Acidobacteriales;g__unclassified_o__Acidobacteriales;s__unclassified_o__Acidobacteriales
OTU1643	abundant taxa	0	1	Connectors	d__Bacteria;k__norank_d__Bacteria;p__Acidobacteriota;c__Acidobacteriae;o__Subgroup_2;f__norank_o__Subgroup_2;g__norank_f__norank_o__Subgroup_2;s__uncultured_eubacterium_WD2123
OTU1691	rare taxa	0	1	Connectors	d__Bacteria;k__norank_d__Bacteria;p__Proteobacteria;c__Gammaproteobacteria;o__Diplorickettsiales;f__Diplorickettsiaceae;g__Aquicella;s__unclassified_g__Aquicella
OTU1755	abundant taxa	0	1	Connectors	d__Bacteria;k__norank_d__Bacteria;p__Chloroflexi;c__Anaerolineae;o__SBR1031;f__norank_o__SBR1031;g__norank_f__norank_o__SBR1031;s__unclassified_g__norank_f__norank_o__SBR1031
OTU1795	rare taxa	0	1	Connectors	d__Bacteria;k__norank_d__Bacteria;p__Proteobacteria;c__Gammaproteobacteria;o__Burkholderiales;f__unclassified_o__Burkholderiales;g__unclassified_o__Burkholderiales;s__unclassified_o__Burkholderiales
OTU1979	abundant taxa	-0.57735	1	Connectors	d__Bacteria;k__norank_d__Bacteria;p__Planctomycetota;c__Planctomycetes;o__Gemmatales;f__Gemmataceae;g__norank_f__Gemmataceae;s__uncultured_bacterium_g__norank_f__Gemmataceae
OTU1980	abundant taxa	0	1	Connectors	d__Bacteria;k__norank_d__Bacteria;p__Bacteroidota;c__Bacteroidia;o__Chitinophagales;f__Chitinophagaceae;g__Puia;s__unclassified_g__Puia
OTU1989	abundant taxa	-0.645497	1	Connectors	d__Bacteria;k__norank_d__Bacteria;p__Chloroflexi;c__Ktedonobacteria;o__Ktedonobacterales;f__Ktedonobacteraceae;g__JG30a-KF-32;s__unclassified_g__JG30a-KF-32
OTU2001	abundant taxa	0	1	Connectors	d__Bacteria;k__norank_d__Bacteria;p__Planctomycetota;c__Planctomycetes;o__Gemmatales;f__Gemmataceae;g__norank_f__Gemmataceae;s__uncultured_planctomycete_g__norank_f__Gemmataceae
OTU2088	abundant taxa	0	1	Connectors	d__Bacteria;k__norank_d__Bacteria;p__Chloroflexi;c__Ktedonobacteria;o__Ktedonobacterales;f__Ktedonobacteraceae;g__unclassified_f__Ktedonobacteraceae;s__unclassified_f__Ktedonobacteraceae
OTU2091	abundant taxa	-0.597505	1	Connectors	d__Bacteria;k__norank_d__Bacteria;p__Chloroflexi;c__Anaerolineae;o__SBR1031;f__norank_o__SBR1031;g__norank_f__norank_o__SBR1031;s__unclassified_g__norank_f__norank_o__SBR1031
OTU2144	abundant taxa	0	1	Connectors	d__Bacteria;k__norank_d__Bacteria;p__Chloroflexi;c__Ktedonobacteria;o__Ktedonobacterales;f__Ktedonobacteraceae;g__HSB_OF53-F07;s__uncultured_Ktedonobacter_sp._g__HSB_OF53-F07
OTU2168	abundant taxa	0	1	Connectors	d__Bacteria;k__norank_d__Bacteria;p__Chloroflexi;c__Ktedonobacteria;o__Ktedonobacterales;f__Ktedonobacteraceae;g__HSB_OF53-F07;s__unclassified_g__HSB_OF53-F07
OTU2398	rare taxa	0	1	Connectors	d__Bacteria;k__norank_d__Bacteria;p__Firmicutes;c__unclassified_p__Firmicutes;o__unclassified_p__Firmicutes;f__unclassified_p__Firmicutes;g__unclassified_p__Firmicutes;s__unclassified_p__Firmicutes
OTU2430	abundant taxa	-0.57735	1	Connectors	d__Bacteria;k__norank_d__Bacteria;p__Acidobacteriota;c__Vicinamibacteria;o__Vicinamibacterales;f__norank_o__Vicinamibacterales;g__norank_f__norank_o__Vicinamibacterales;s__uncultured_Acidobacteria_bacterium_g__norank_f__norank_o__Vicinamibacterales
OTU2481	abundant taxa	0	1	Connectors	d__Bacteria;k__norank_d__Bacteria;p__Chloroflexi;c__Ktedonobacteria;o__B12-WMSP1;f__norank_o__B12-WMSP1;g__norank_f__norank_o__B12-WMSP1;s__uncultured_Chloroflexi_bacterium_g__norank_f__norank_o__B12-WMSP1
OTU2634	abundant taxa	0	1	Connectors	d__Bacteria;k__norank_d__Bacteria;p__Chloroflexi;c__Ktedonobacteria;o__Ktedonobacterales;f__Ktedonobacteraceae;g__HSB_OF53-F07;s__uncultured_soil_bacterium_g__HSB_OF53-F07
OTU2741	rare taxa	0	1	Connectors	d__Bacteria;k__norank_d__Bacteria;p__Dependentiae;c__Babeliae;o__Babeliales;f__Babeliaceae;g__norank_f__Babeliaceae;s__unclassified_g__norank_f__Babeliaceae
OTU2762	abundant taxa	0	1	Connectors	d__Bacteria;k__norank_d__Bacteria;p__Chloroflexi;c__AD3;o__norank_c__AD3;f__norank_o__norank_c__AD3;g__norank_f__norank_o__norank_c__AD3;s__uncultured_bacterium_g__norank_f__norank_o__norank_c__AD3
OTU2767	abundant taxa	0	1	Connectors	d__Bacteria;k__norank_d__Bacteria;p__Proteobacteria;c__Gammaproteobacteria;o__Burkholderiales;f__A21b;g__norank_f__A21b;s__unclassified_g__norank_f__A21b
OTU2817	rare taxa	0	1	Connectors	d__Bacteria;k__norank_d__Bacteria;p__Proteobacteria;c__Gammaproteobacteria;o__unclassified_c__Gammaproteobacteria;f__unclassified_c__Gammaproteobacteria;g__unclassified_c__Gammaproteobacteria;s__unclassified_c__Gammaproteobacteria
OTU2818	abundant taxa	-0.57735	1	Connectors	d__Bacteria;k__norank_d__Bacteria;p__Methylomirabilota;c__Methylomirabilia;o__Rokubacteriales;f__norank_o__Rokubacteriales;g__norank_f__norank_o__Rokubacteriales;s__uncultured_bacterium_g__norank_f__norank_o__Rokubacteriales
OTU2835	rare taxa	-0.5	1	Connectors	d__Bacteria;k__norank_d__Bacteria;p__Proteobacteria;c__Gammaproteobacteria;o__Diplorickettsiales;f__Diplorickettsiaceae;g__norank_f__Diplorickettsiaceae;s__unclassified_g__norank_f__Diplorickettsiaceae
OTU2875	abundant taxa	-0.57735	1	Connectors	d__Bacteria;k__norank_d__Bacteria;p__Proteobacteria;c__Gammaproteobacteria;o__Burkholderiales;f__A21b;g__norank_f__A21b;s__uncultured_bacterium_g__norank_f__A21b
OTU3032	abundant taxa	0	1	Connectors	d__Bacteria;k__norank_d__Bacteria;p__Actinobacteriota;c__Actinobacteria;o__Catenulisporales;f__Catenulisporaceae;g__Catenulispora;s__Catenulispora_acidiphila_DSM_44928
OTU3118	rare taxa	0	1	Connectors	d__Bacteria;k__norank_d__Bacteria;p__Dependentiae;c__Babeliae;o__Babeliales;f__unclassified_o__Babeliales;g__unclassified_o__Babeliales;s__unclassified_o__Babeliales
OTU3120	abundant taxa	-0.57735	1	Connectors	d__Bacteria;k__norank_d__Bacteria;p__Planctomycetota;c__Planctomycetes;o__Gemmatales;f__Gemmataceae;g__norank_f__Gemmataceae;s__uncultured_bacterium_g__norank_f__Gemmataceae
OTU3270	rare taxa	-0.57735	1	Connectors	d__Bacteria;k__norank_d__Bacteria;p__Myxococcota;c__Polyangia;o__Haliangiales;f__Haliangiaceae;g__Haliangium;s__uncultured_bacterium_g__Haliangium
OTU3613	abundant taxa	0	1	Connectors	d__Bacteria;k__norank_d__Bacteria;p__Chloroflexi;c__Ktedonobacteria;o__Ktedonobacterales;f__Ktedonobacteraceae;g__FCPS473;s__uncultured_bacterium_g__FCPS473
OTU3627	abundant taxa	0	1	Connectors	d__Bacteria;k__norank_d__Bacteria;p__Planctomycetota;c__Planctomycetes;o__Gemmatales;f__Gemmataceae;g__norank_f__Gemmataceae;s__uncultured_Gemmata_sp._g__norank
OTU363	abundant taxa	-0.57735	1	Connectors	d__Bacteria;k__norank_d__Bacteria;p__Acidobacteriota;c__Acidobacteriae;o__Subgroup_2;f__norank_o__Subgroup_2;g__norank_f__norank_o__Subgroup_2;s__uncultured_forest_soil_bacterium_g__norank_f__norank_o__Subgroup_2
OTU3676	abundant taxa	-0.866025	1	Connectors	d__Bacteria;k__norank_d__Bacteria;p__Acidobacteriota;c__Acidobacteriae;o__Acidobacteriales;f__unclassified_o__Acidobacteriales;g__unclassified_o__Acidobacteriales;s__unclassified_o__Acidobacteriales
OTU3743	abundant taxa	0	1	Connectors	d__Bacteria;k__norank_d__Bacteria;p__Actinobacteriota;c__Actinobacteria;o__Frankiales;f__Acidothermaceae;g__Acidothermus;s__unclassified_g__Acidothermus
OTU3986	abundant taxa	0	1	Connectors	d__Bacteria;k__norank_d__Bacteria;p__Acidobacteriota;c__Vicinamibacteria;o__Vicinamibacterales;f__norank_o__Vicinamibacterales;g__norank_f__norank_o__Vicinamibacterales;s__unclassified_g__norank_f__norank_o__Vicinamibacterales
OTU4447	rare taxa	0	1	Connectors	d__Bacteria;k__norank_d__Bacteria;p__Bdellovibrionota;c__Oligoflexia;o__0319-6G20;f__norank_o__0319-6G20;g__norank_f__norank_o__0319-6G20;s__unclassified_g__norank_f__norank_o__0319-6G20
OTU4523	rare taxa	0	1	Connectors	d__Bacteria;k__norank_d__Bacteria;p__Bacteroidota;c__Bacteroidia;o__Chitinophagales;f__37-13;g__norank_f__37-13;s__uncultured_bacterium_g__norank_f__37-13
OTU4592	abundant taxa	0	1	Connectors	d__Bacteria;k__norank_d__Bacteria;p__Proteobacteria;c__Alphaproteobacteria;o__Elsterales;f__norank_o__Elsterales;g__norank_f__norank_o__Elsterales;s__unclassified_g__norank_f__norank_o__Elsterales
OTU4681	abundant taxa	0	1	Connectors	d__Bacteria;k__norank_d__Bacteria;p__Acidobacteriota;c__Acidobacteriae;o__Subgroup_2;f__norank_o__Subgroup_2;g__norank_f__norank_o__Subgroup_2;s__uncultured_Acidobacteria_bacterium_g__norank_f__norank_o__Subgroup_2
OTU4723	abundant taxa	-0.57735	1	Connectors	d__Bacteria;k__norank_d__Bacteria;p__Acidobacteriota;c__Acidobacteriae;o__Subgroup_2;f__norank_o__Subgroup_2;g__norank_f__norank_o__Subgroup_2;s__unclassified_g__norank_f__norank_o__Subgroup_2
OTU4868	abundant taxa	0	1	Connectors	d__Bacteria;k__norank_d__Bacteria;p__Acidobacteriota;c__Acidobacteriae;o__Acidobacteriales;f__norank_o__Acidobacteriales;g__norank_f__norank_o__Acidobacteriales;s__uncultured_Acidobacteriaceae_bacterium_g__norank_f__norank
OTU488	abundant taxa	0	1	Connectors	d__Bacteria;k__norank_d__Bacteria;p__Proteobacteria;c__Alphaproteobacteria;o__unclassified_c__Alphaproteobacteria;f__unclassified_c__Alphaproteobacteria;g__unclassified_c__Alphaproteobacteria;s__unclassified_c__Alphaproteobacteria
OTU489	abundant taxa	0	1	Connectors	d__Bacteria;k__norank_d__Bacteria;p__Chloroflexi;c__Ktedonobacteria;o__Ktedonobacterales;f__Ktedonobacteraceae;g__1959-1;s__uncultured_bacterium_g__1959-1
OTU4890	rare taxa	-1.64317	1	Connectors	d__Bacteria;k__norank_d__Bacteria;p__Proteobacteria;c__Gammaproteobacteria;o__Coxiellales;f__Coxiellaceae;g__Coxiella;s__unclassified_g__Coxiella
OTU4928	abundant taxa	0	1	Connectors	d__Bacteria;k__norank_d__Bacteria;p__Acidobacteriota;c__Acidobacteriae;o__Solibacterales;f__Solibacteraceae;g__Candidatus_Solibacter;s__uncultured_bacterium_g__Candidatus_Solibacter
OTU4933	rare taxa	0	1	Connectors	d__Bacteria;k__norank_d__Bacteria;p__Acidobacteriota;c__Subgroup_5;o__norank_c__Subgroup_5;f__norank_o__norank_c__Subgroup_5;g__norank_f__norank_o__norank_c__Subgroup_5;s__unclassified_g__norank_f__norank_o__norank_c__Subgroup_5
OTU5020	rare taxa	0	1	Connectors	d__Bacteria;k__norank_d__Bacteria;p__Verrucomicrobiota;c__Chlamydiae;o__Chlamydiales;f__cvE6;g__norank_f__cvE6;s__metagenome_g__norank_f__cvE6
OTU529	abundant taxa	0	1	Connectors	d__Bacteria;k__norank_d__Bacteria;p__Acidobacteriota;c__Acidobacteriae;o__Acidobacteriales;f__norank_o__Acidobacteriales;g__norank_f__norank_o__Acidobacteriales;s__uncultured_forest_soil_bacterium_g__norank_f__norank_o__Acidobacteriales
OTU5363	rare taxa	0	1	Connectors	d__Bacteria;k__norank_d__Bacteria;p__Bacteroidota;c__Bacteroidia;o__Chitinophagales;f__Chitinophagaceae;g__Dinghuibacter;s__Dinghuibacter_silviterrae
OTU541	rare taxa	0	1	Connectors	d__Bacteria;k__norank_d__Bacteria;p__Proteobacteria;c__Alphaproteobacteria;o__Elsterales;f__unclassified_o__Elsterales;g__unclassified_o__Elsterales;s__unclassified_o__Elsterales
OTU5419	abundant taxa	0	1	Connectors	d__Bacteria;k__norank_d__Bacteria;p__Nitrospirota;c__Nitrospiria;o__Nitrospirales;f__Nitrospiraceae;g__Nitrospira;s__uncultured_bacterium_g__Nitrospira
OTU5425	abundant taxa	0	1	Connectors	d__Bacteria;k__norank_d__Bacteria;p__Bacteroidota;c__Bacteroidia;o__Chitinophagales;f__Chitinophagaceae;g__Puia;s__unclassified_g__Puia
OTU5521	abundant taxa	-0.57735	1	Connectors	d__Bacteria;k__norank_d__Bacteria;p__Acidobacteriota;c__Acidobacteriae;o__Subgroup_2;f__norank_o__Subgroup_2;g__norank_f__norank_o__Subgroup_2;s__uncultured_Acidobacteria_bacterium_g__norank_f__norank_o__Subgroup_2
OTU5541	rare taxa	0	1	Connectors	d__Bacteria;k__norank_d__Bacteria;p__Proteobacteria;c__Gammaproteobacteria;o__unclassified_c__Gammaproteobacteria;f__unclassified_c__Gammaproteobacteria;g__unclassified_c__Gammaproteobacteria;s__unclassified_c__Gammaproteobacteria
OTU5639	rare taxa	0	1	Connectors	d__Bacteria;k__norank_d__Bacteria;p__Patescibacteria;c__Saccharimonadia;o__Saccharimonadales;f__unclassified_o__Saccharimonadales;g__unclassified_o__Saccharimonadales;s__unclassified_o__Saccharimonadales
OTU5700	rare taxa	-0.57735	1	Connectors	d__Bacteria;k__norank_d__Bacteria;p__Cyanobacteria;c__Sericytochromatia;o__norank_c__Sericytochromatia;f__norank_o__norank_c__Sericytochromatia;g__norank_f__norank_o__norank_c__Sericytochromatia;s__uncultured_bacterium_g__norank_f__norank_o__norank_c__Sericytochromatia
OTU5712	abundant taxa	0	1	Connectors	d__Bacteria;k__norank_d__Bacteria;p__Acidobacteriota;c__Acidobacteriae;o__Subgroup_2;f__norank_o__Subgroup_2;g__norank_f__norank_o__Subgroup_2;s__uncultured_Acidobacteria_bacterium_g__norank_f__norank_o__Subgroup_2
OTU5743	rare taxa	0	1	Connectors	d__Bacteria;k__norank_d__Bacteria;p__Acidobacteriota;c__Acidobacteriae;o__Subgroup_2;f__norank_o__Subgroup_2;g__norank_f__norank_o__Subgroup_2;s__unclassified_g__norank_f__norank_o__Subgroup_2
OTU578	abundant taxa	-0.597505	1	Connectors	d__Bacteria;k__norank_d__Bacteria;p__Chloroflexi;c__KD4-96;o__norank_c__KD4-96;f__norank_o__norank_c__KD4-96;g__norank_f__norank_o__norank_c__KD4-96;s__unclassified_g__norank_f__norank_o__norank_c__KD4-96
OTU5837	abundant taxa	0	1	Connectors	d__Bacteria;k__norank_d__Bacteria;p__Chloroflexi;c__Ktedonobacteria;o__Ktedonobacterales;f__Ktedonobacteraceae;g__FCPS473;s__unclassified_g__FCPS473
OTU5905	abundant taxa	0	1	Connectors	d__Bacteria;k__norank_d__Bacteria;p__Actinobacteriota;c__Acidimicrobiia;o__IMCC26256;f__norank_o__IMCC26256;g__norank_f__norank_o__IMCC26256;s__uncultured_Ferrimicrobium_sp._g__norank
OTU5946	rare taxa	0	1	Connectors	d__Bacteria;k__norank_d__Bacteria;p__Firmicutes;c__Bacilli;o__Paenibacillales;f__Paenibacillaceae;g__Paenibacillus;s__unclassified_g__Paenibacillus
OTU6030	abundant taxa	-0.5	1	Connectors	d__Bacteria;k__norank_d__Bacteria;p__Acidobacteriota;c__Acidobacteriae;o__Subgroup_2;f__norank_o__Subgroup_2;g__norank_f__norank_o__Subgroup_2;s__unclassified_g__norank_f__norank_o__Subgroup_2
OTU6046	abundant taxa	0	1	Connectors	d__Bacteria;k__norank_d__Bacteria;p__Acidobacteriota;c__Acidobacteriae;o__Acidobacteriales;f__norank_o__Acidobacteriales;g__norank_f__norank_o__Acidobacteriales;s__uncultured_bacterium_g__norank_f__norank_o__Acidobacteriales
OTU6161	rare taxa	-0.57735	1	Connectors	d__Bacteria;k__norank_d__Bacteria;p__Actinobacteriota;c__Actinobacteria;o__Corynebacteriales;f__Nocardiaceae;g__Nocardia;s__unclassified_g__Nocardia
OTU6168	abundant taxa	0	1	Connectors	d__Bacteria;k__norank_d__Bacteria;p__Planctomycetota;c__Planctomycetes;o__Gemmatales;f__Gemmataceae;g__norank_f__Gemmataceae;s__uncultured_planctomycete_g__norank_f__Gemmataceae
OTU6183	abundant taxa	0	1	Connectors	d__Bacteria;k__norank_d__Bacteria;p__Planctomycetota;c__Planctomycetes;o__Gemmatales;f__Gemmataceae;g__norank_f__Gemmataceae;s__unclassified_g__norank_f__Gemmataceae
OTU6184	abundant taxa	0	1	Connectors	d__Bacteria;k__norank_d__Bacteria;p__Proteobacteria;c__Gammaproteobacteria;o__Burkholderiales;f__Comamonadaceae;g__unclassified_f__Comamonadaceae;s__unclassified_f__Comamonadaceae
OTU6245	rare taxa	0	1	Connectors	d__Bacteria;k__norank_d__Bacteria;p__Verrucomicrobiota;c__Chlamydiae;o__Chlamydiales;f__Simkaniaceae;g__norank_f__Simkaniaceae;s__uncultured_bacterium_g__norank_f__Simkaniaceae
OTU6252	rare taxa	0	1	Connectors	d__Bacteria;k__norank_d__Bacteria;p__Verrucomicrobiota;c__Chlamydiae;o__Chlamydiales;f__Simkaniaceae;g__norank_f__Simkaniaceae;s__metagenome_g__norank_f__Simkaniaceae
OTU6262	rare taxa	0	1	Connectors	d__Bacteria;k__norank_d__Bacteria;p__Proteobacteria;c__Gammaproteobacteria;o__PLTA13;f__norank_o__PLTA13;g__norank_f__norank_o__PLTA13;s__metagenome_g__norank_f__norank_o__PLTA13
OTU6305	rare taxa	-1.22474	1	Connectors	d__Bacteria;k__norank_d__Bacteria;p__Verrucomicrobiota;c__Chlamydiae;o__Chlamydiales;f__Parachlamydiaceae;g__Neochlamydia;s__metagenome_g__Neochlamydia
OTU6387	rare taxa	0	1	Connectors	d__Bacteria;k__norank_d__Bacteria;p__Dependentiae;c__Babeliae;o__Babeliales;f__Vermiphilaceae;g__norank_f__Vermiphilaceae;s__uncultured_bacterium_g__norank_f__Vermiphilaceae
OTU6452	rare taxa	-0.57735	1	Connectors	d__Bacteria;k__norank_d__Bacteria;p__Proteobacteria;c__Gammaproteobacteria;o__Diplorickettsiales;f__Diplorickettsiaceae;g__norank_f__Diplorickettsiaceae;s__unclassified_g__norank_f__Diplorickettsiaceae
OTU6470	abundant taxa	-0.57735	1	Connectors	d__Bacteria;k__norank_d__Bacteria;p__Proteobacteria;c__Gammaproteobacteria;o__Legionellales;f__Legionellaceae;g__Legionella;s__unclassified_g__Legionella
OTU6517	abundant taxa	0	1	Connectors	d__Bacteria;k__norank_d__Bacteria;p__Actinobacteriota;c__Thermoleophilia;o__Solirubrobacterales;f__Solirubrobacteraceae;g__Conexibacter;s__uncultured_bacterium_g__Conexibacter
OTU6660	rare taxa	-0.57735	1	Connectors	d__Bacteria;k__norank_d__Bacteria;p__Proteobacteria;c__Gammaproteobacteria;o__unclassified_c__Gammaproteobacteria;f__unclassified_c__Gammaproteobacteria;g__unclassified_c__Gammaproteobacteria;s__unclassified_c__Gammaproteobacteria
OTU6801	rare taxa	0	1	Connectors	d__Bacteria;k__norank_d__Bacteria;p__Actinobacteriota;c__Thermoleophilia;o__Solirubrobacterales;f__Solirubrobacteraceae;g__Solirubrobacter;s__unclassified_g__Solirubrobacter
OTU6813	rare taxa	0	1	Connectors	d__Bacteria;k__norank_d__Bacteria;p__Dependentiae;c__Babeliae;o__Babeliales;f__Babeliaceae;g__norank_f__Babeliaceae;s__uncultured_bacterium_g__norank_f__Babeliaceae
OTU6992	abundant taxa	-0.57735	1	Connectors	d__Bacteria;k__norank_d__Bacteria;p__Planctomycetota;c__Planctomycetes;o__Gemmatales;f__Gemmataceae;g__norank_f__Gemmataceae;s__uncultured_planctomycete_g__norank_f__Gemmataceae
OTU7000	abundant taxa	0	1	Connectors	d__Bacteria;k__norank_d__Bacteria;p__Proteobacteria;c__Gammaproteobacteria;o__Burkholderiales;f__Burkholderiaceae;g__Burkholderia-Caballeronia-Paraburkholderia;s__unclassified_g__Burkholderia-Caballeronia-Paraburkholderia
OTU7025	rare taxa	0	1	Connectors	d__Bacteria;k__norank_d__Bacteria;p__Dependentiae;c__Babeliae;o__Babeliales;f__norank_o__Babeliales;g__norank_f__norank_o__Babeliales;s__metagenome_g__norank_f__norank_o__Babeliales
OTU7106	abundant taxa	0	1	Connectors	d__Bacteria;k__norank_d__Bacteria;p__Acidobacteriota;c__Acidobacteriae;o__Subgroup_2;f__norank_o__Subgroup_2;g__norank_f__norank_o__Subgroup_2;s__unclassified_g__norank_f__norank_o__Subgroup_2
OTU7181	abundant taxa	0	1	Connectors	d__Bacteria;k__norank_d__Bacteria;p__Planctomycetota;c__Planctomycetes;o__Isosphaerales;f__Isosphaeraceae;g__unclassified_f__Isosphaeraceae;s__unclassified_f__Isosphaeraceae
OTU7274	rare taxa	0	1	Connectors	d__Bacteria;k__norank_d__Bacteria;p__Chloroflexi;c__unclassified_p__Chloroflexi;o__unclassified_p__Chloroflexi;f__unclassified_p__Chloroflexi;g__unclassified_p__Chloroflexi;s__unclassified_p__Chloroflexi
OTU7356	rare taxa	0	1	Connectors	d__Bacteria;k__norank_d__Bacteria;p__Myxococcota;c__Polyangia;o__Haliangiales;f__Haliangiaceae;g__Haliangium;s__uncultured_bacterium_g__Haliangium
OTU7377	rare taxa	0	1	Connectors	d__Bacteria;k__norank_d__Bacteria;p__Bdellovibrionota;c__Oligoflexia;o__0319-6G20;f__norank_o__0319-6G20;g__norank_f__norank_o__0319-6G20;s__unclassified_g__norank_f__norank_o__0319-6G20
OTU7439	rare taxa	0	1	Connectors	d__Bacteria;k__norank_d__Bacteria;p__Bdellovibrionota;c__Oligoflexia;o__0319-6G20;f__norank_o__0319-6G20;g__norank_f__norank_o__0319-6G20;s__unclassified_g__norank_f__norank_o__0319-6G20
OTU7645	abundant taxa	0	1	Connectors	d__Bacteria;k__norank_d__Bacteria;p__Acidobacteriota;c__Vicinamibacteria;o__Vicinamibacterales;f__norank_o__Vicinamibacterales;g__norank_f__norank_o__Vicinamibacterales;s__unclassified_g__norank_f__norank_o__Vicinamibacterales
OTU766	abundant taxa	0	1	Connectors	d__Bacteria;k__norank_d__Bacteria;p__Proteobacteria;c__Alphaproteobacteria;o__Rhizobiales;f__Xanthobacteraceae;g__unclassified_f__Xanthobacteraceae;s__unclassified_f__Xanthobacteraceae
OTU7671	abundant taxa	0	1	Connectors	d__Bacteria;k__norank_d__Bacteria;p__Chloroflexi;c__Ktedonobacteria;o__Ktedonobacterales;f__Ktedonobacteraceae;g__HSB_OF53-F07;s__uncultured_Ktedonobacter_sp._g__HSB_OF53-F07
OTU7677	abundant taxa	0	1	Connectors	d__Bacteria;k__norank_d__Bacteria;p__Chloroflexi;c__Ktedonobacteria;o__Ktedonobacterales;f__Ktedonobacteraceae;g__HSB_OF53-F07;s__unclassified_g__HSB_OF53-F07
OTU7701	abundant taxa	0	1	Connectors	d__Bacteria;k__norank_d__Bacteria;p__Proteobacteria;c__Gammaproteobacteria;o__Xanthomonadales;f__Rhodanobacteraceae;g__Dyella;s__Dyella_halodurans
OTU7708	abundant taxa	0	1	Connectors	d__Bacteria;k__norank_d__Bacteria;p__Acidobacteriota;c__Vicinamibacteria;o__Vicinamibacterales;f__norank_o__Vicinamibacterales;g__norank_f__norank_o__Vicinamibacterales;s__unclassified_g__norank_f__norank_o__Vicinamibacterales
OTU7826	abundant taxa	0	1	Connectors	d__Bacteria;k__norank_d__Bacteria;p__Chloroflexi;c__Ktedonobacteria;o__Ktedonobacterales;f__Ktedonobacteraceae;g__unclassified_f__Ktedonobacteraceae;s__unclassified_f__Ktedonobacteraceae
OTU8044	abundant taxa	0	1	Connectors	d__Bacteria;k__norank_d__Bacteria;p__Acidobacteriota;c__Acidobacteriae;o__Acidobacteriales;f__norank_o__Acidobacteriales;g__norank_f__norank_o__Acidobacteriales;s__uncultured_Acidobacteriaceae_bacterium_g__norank_f__norank
OTU8102	abundant taxa	0	1	Connectors	d__Bacteria;k__norank_d__Bacteria;p__Acidobacteriota;c__Acidobacteriae;o__Bryobacterales;f__Bryobacteraceae;g__Bryobacter;s__unclassified_g__Bryobacter
OTU8114	abundant taxa	-0.5	1	Connectors	d__Bacteria;k__norank_d__Bacteria;p__Acidobacteriota;c__Vicinamibacteria;o__Subgroup_17;f__norank_o__Subgroup_17;g__norank_f__norank_o__Subgroup_17;s__uncultured_bacterium_g__norank_f__norank_o__Subgroup_17
OTU8117	abundant taxa	0	1	Connectors	d__Bacteria;k__norank_d__Bacteria;p__Acidobacteriota;c__Acidobacteriae;o__Acidobacteriales;f__Acidobacteriaceae_Subgroup_1;g__Edaphobacter;s__uncultured_Acidobacteria_bacterium_g__Edaphobacter
OTU8176	abundant taxa	0	1	Connectors	d__Bacteria;k__norank_d__Bacteria;p__Actinobacteriota;c__Actinobacteria;o__Micromonosporales;f__Micromonosporaceae;g__Luedemannella;s__uncultured_bacterium_g__Luedemannella
OTU8265	abundant taxa	-0.57735	1	Connectors	d__Bacteria;k__norank_d__Bacteria;p__Chloroflexi;c__Ktedonobacteria;o__Ktedonobacterales;f__JG30-KF-AS9;g__norank_f__JG30-KF-AS9;s__unclassified_g__norank_f__JG30-KF-AS9
OTU8274	abundant taxa	0	1	Connectors	d__Bacteria;k__norank_d__Bacteria;p__Planctomycetota;c__Planctomycetes;o__Gemmatales;f__Gemmataceae;g__norank_f__Gemmataceae;s__unclassified_g__norank_f__Gemmataceae
OTU8326	abundant taxa	-0.57735	1	Connectors	d__Bacteria;k__norank_d__Bacteria;p__Proteobacteria;c__Alphaproteobacteria;o__Sphingomonadales;f__Sphingomonadaceae;g__Sphingomonas;s__unclassified_g__Sphingomonas
OTU8348	rare taxa	0	1	Connectors	d__Bacteria;k__norank_d__Bacteria;p__Proteobacteria;c__Gammaproteobacteria;o__Legionellales;f__Legionellaceae;g__Legionella;s__unclassified_g__Legionella
OTU8613	abundant taxa	0	1	Connectors	d__Bacteria;k__norank_d__Bacteria;p__Chloroflexi;c__Ktedonobacteria;o__Ktedonobacterales;f__JG30-KF-AS9;g__norank_f__JG30-KF-AS9;s__uncultured_bacterium_g__norank_f__JG30-KF-AS9
OTU8626	abundant taxa	-0.597505	1	Connectors	d__Bacteria;k__norank_d__Bacteria;p__Chloroflexi;c__AD3;o__norank_c__AD3;f__norank_o__norank_c__AD3;g__norank_f__norank_o__norank_c__AD3;s__uncultured_bacterium_g__norank_f__norank_o__norank_c__AD3
OTU8707	rare taxa	0	1	Connectors	d__Bacteria;k__norank_d__Bacteria;p__Firmicutes;c__Negativicutes;o__Veillonellales-Selenomonadales;f__Sporomusaceae;g__Pelosinus;s__uncultured_Pelosinus_sp.
OTU8728	abundant taxa	-0.57735	1	Connectors	d__Bacteria;k__norank_d__Bacteria;p__Acidobacteriota;c__Acidobacteriae;o__Solibacterales;f__Solibacteraceae;g__Candidatus_Solibacter;s__unclassified_g__Candidatus_Solibacter
OTU8832	abundant taxa	0	1	Connectors	d__Bacteria;k__norank_d__Bacteria;p__Acidobacteriota;c__Acidobacteriae;o__Subgroup_2;f__norank_o__Subgroup_2;g__norank_f__norank_o__Subgroup_2;s__uncultured_Acidobacteria_bacterium_g__norank_f__norank_o__Subgroup_2
OTU8858	abundant taxa	0	1	Connectors	d__Bacteria;k__norank_d__Bacteria;p__Planctomycetota;c__Planctomycetes;o__Gemmatales;f__Gemmataceae;g__norank_f__Gemmataceae;s__unclassified_g__norank_f__Gemmataceae
OTU8864	rare taxa	0	1	Connectors	d__Bacteria;k__norank_d__Bacteria;p__Bdellovibrionota;c__Oligoflexia;o__0319-6G20;f__norank_o__0319-6G20;g__norank_f__norank_o__0319-6G20;s__unclassified_g__norank_f__norank_o__0319-6G20
OTU8895	abundant taxa	0	1	Connectors	d__Bacteria;k__norank_d__Bacteria;p__Acidobacteriota;c__Vicinamibacteria;o__Vicinamibacterales;f__norank_o__Vicinamibacterales;g__norank_f__norank_o__Vicinamibacterales;s__unclassified_g__norank_f__norank_o__Vicinamibacterales
OTU9018	abundant taxa	-0.57735	1	Connectors	d__Bacteria;k__norank_d__Bacteria;p__Proteobacteria;c__Alphaproteobacteria;o__Elsterales;f__norank_o__Elsterales;g__norank_f__norank_o__Elsterales;s__uncultured_forest_soil_bacterium_g__norank
OTU9120	abundant taxa	0	1	Connectors	d__Bacteria;k__norank_d__Bacteria;p__Acidobacteriota;c__Acidobacteriae;o__Acidobacteriales;f__norank_o__Acidobacteriales;g__norank_f__norank_o__Acidobacteriales;s__unclassified_g__norank_f__norank_o__Acidobacteriales
OTU917	abundant taxa	0	1	Connectors	d__Bacteria;k__norank_d__Bacteria;p__Proteobacteria;c__Alphaproteobacteria;o__Rhizobiales;f__Xanthobacteraceae;g__norank_f__Xanthobacteraceae;s__uncultured_forest_soil_bacterium_g__norank_f__Xanthobacteraceae
OTU9450	abundant taxa	0	1	Connectors	d__Bacteria;k__norank_d__Bacteria;p__Planctomycetota;c__Planctomycetes;o__Isosphaerales;f__Isosphaeraceae;g__Tundrisphaera;s__uncultured_bacterium_g__Tundrisphaera
OTU9498	rare taxa	-0.57735	1	Connectors	d__Bacteria;k__norank_d__Bacteria;p__Proteobacteria;c__Gammaproteobacteria;o__Diplorickettsiales;f__Diplorickettsiaceae;g__norank_f__Diplorickettsiaceae;s__metagenome_g__norank_f__Diplorickettsiaceae
OTU9738	rare taxa	-0.816497	1	Connectors	d__Bacteria;k__norank_d__Bacteria;p__Dependentiae;c__Babeliae;o__Babeliales;f__unclassified_o__Babeliales;g__unclassified_o__Babeliales;s__unclassified_o__Babeliales
OTU9739	rare taxa	0	1	Connectors	d__Bacteria;k__norank_d__Bacteria;p__Chloroflexi;c__Ktedonobacteria;o__Ktedonobacterales;f__JG30-KF-AS9;g__norank_f__JG30-KF-AS9;s__uncultured_Thermosporothrix_sp._g__norank_f__JG30-KF-AS9
OTU993	rare taxa	-1.22474	1	Connectors	d__Bacteria;k__norank_d__Bacteria;p__Proteobacteria;c__Alphaproteobacteria;o__Rhizobiales;f__Xanthobacteraceae;g__norank_f__Xanthobacteraceae;s__unclassified_g__norank_f__Xanthobacteraceae
OTU1052	rare taxa	1.1547	0.75	Connectors	d__Bacteria;k__norank_d__Bacteria;p__Elusimicrobiota;c__Elusimicrobia;o__Lineage_IV;f__norank_o__Lineage_IV;g__norank_f__norank_o__Lineage_IV;s__uncultured_bacterium_g__norank_f__norank_o__Lineage_IV
OTU1095	abundant taxa	0.866025	0.75	Connectors	d__Bacteria;k__norank_d__Bacteria;p__Acidobacteriota;c__Acidobacteriae;o__Acidobacteriales;f__norank_o__Acidobacteriales;g__norank_f__norank_o__Acidobacteriales;s__uncultured_bacterium_g__norank_f__norank_o__Acidobacteriales
OTU1184	rare taxa	0	0.75	Connectors	d__Bacteria;k__norank_d__Bacteria;p__Proteobacteria;c__Alphaproteobacteria;o__Holosporales;f__Holosporaceae;g__norank_f__Holosporaceae;s__unclassified_g__norank_f__Holosporaceae
OTU1554	rare taxa	0	0.75	Connectors	d__Bacteria;k__norank_d__Bacteria;p__Proteobacteria;c__Gammaproteobacteria;o__Diplorickettsiales;f__Diplorickettsiaceae;g__Aquicella;s__unclassified_g__Aquicella
OTU1579	rare taxa	0	0.75	Connectors	d__Bacteria;k__norank_d__Bacteria;p__Verrucomicrobiota;c__Chlamydiae;o__Chlamydiales;f__Simkaniaceae;g__unclassified_f__Simkaniaceae;s__unclassified_f__Simkaniaceae
OTU1652	rare taxa	1.1547	0.75	Connectors	d__Bacteria;k__norank_d__Bacteria;p__Dependentiae;c__Babeliae;o__Babeliales;f__Vermiphilaceae;g__norank_f__Vermiphilaceae;s__uncultured_bacterium_g__norank_f__Vermiphilaceae
OTU1666	rare taxa	0	0.75	Connectors	d__Bacteria;k__norank_d__Bacteria;p__Proteobacteria;c__Gammaproteobacteria;o__Gammaproteobacteria_Incertae_Sedis;f__unclassified_o__Gammaproteobacteria_Incertae_Sedis;g__Candidatus_Berkiella;s__unclassified_g__Candidatus_Berkiella
OTU1874	abundant taxa	0.170716	0.75	Connectors	d__Bacteria;k__norank_d__Bacteria;p__Chloroflexi;c__Anaerolineae;o__SBR1031;f__norank_o__SBR1031;g__norank_f__norank_o__SBR1031;s__uncultured_Gemmatimonadetes_bacterium_g__norank_f__norank
OTU239	abundant taxa	0	0.75	Connectors	d__Bacteria;k__norank_d__Bacteria;p__Planctomycetota;c__Planctomycetes;o__Isosphaerales;f__Isosphaeraceae;g__norank_f__Isosphaeraceae;s__metagenome_g__norank_f__Isosphaeraceae
OTU2425	abundant taxa	0	0.75	Connectors	d__Bacteria;k__norank_d__Bacteria;p__Chloroflexi;c__Ktedonobacteria;o__Ktedonobacterales;f__Ktedonobacteraceae;g__HSB_OF53-F07;s__uncultured_Ktedonobacter_sp._g__HSB_OF53-F07
OTU2445	abundant taxa	1.1547	0.75	Connectors	d__Bacteria;k__norank_d__Bacteria;p__Chloroflexi;c__Ktedonobacteria;o__Ktedonobacterales;f__JG30-KF-AS9;g__norank_f__JG30-KF-AS9;s__unclassified_g__norank_f__JG30-KF-AS9
OTU2498	abundant taxa	0.170716	0.75	Connectors	d__Bacteria;k__norank_d__Bacteria;p__Chloroflexi;c__AD3;o__norank_c__AD3;f__norank_o__norank_c__AD3;g__norank_f__norank_o__norank_c__AD3;s__uncultured_bacterium_g__norank_f__norank_o__norank_c__AD3
OTU2665	rare taxa	0	0.75	Connectors	d__Bacteria;k__norank_d__Bacteria;p__Dependentiae;c__Babeliae;o__Babeliales;f__UBA12409;g__norank_f__UBA12409;s__uncultured_bacterium_g__norank_f__UBA12409
OTU275	abundant taxa	0	0.75	Connectors	d__Bacteria;k__norank_d__Bacteria;p__Acidobacteriota;c__Vicinamibacteria;o__Subgroup_17;f__norank_o__Subgroup_17;g__norank_f__norank_o__Subgroup_17;s__unclassified_g__norank_f__norank_o__Subgroup_17
OTU2750	rare taxa	0	0.75	Connectors	d__Bacteria;k__norank_d__Bacteria;p__Elusimicrobiota;c__Lineage_IIa;o__norank_c__Lineage_IIa;f__norank_o__norank_c__Lineage_IIa;g__norank_f__norank_o__norank_c__Lineage_IIa;s__uncultured_bacterium_g__norank_f__norank_o__norank_c__Lineage_IIa
OTU2787	rare taxa	0	0.75	Connectors	d__Bacteria;k__norank_d__Bacteria;p__Dependentiae;c__Babeliae;o__Babeliales;f__norank_o__Babeliales;g__norank_f__norank_o__Babeliales;s__unclassified_g__norank_f__norank_o__Babeliales
OTU3537	abundant taxa	0	0.75	Connectors	d__Bacteria;k__norank_d__Bacteria;p__Myxococcota;c__Myxococcia;o__Myxococcales;f__Anaeromyxobacteraceae;g__Anaeromyxobacter;s__unclassified_g__Anaeromyxobacter
OTU3593	abundant taxa	0.866025	0.75	Connectors	d__Bacteria;k__norank_d__Bacteria;p__Planctomycetota;c__Planctomycetes;o__Isosphaerales;f__Isosphaeraceae;g__Tundrisphaera;s__uncultured_bacterium_g__Tundrisphaera
OTU3609	abundant taxa	0	0.75	Connectors	d__Bacteria;k__norank_d__Bacteria;p__Acidobacteriota;c__Vicinamibacteria;o__Vicinamibacterales;f__norank_o__Vicinamibacterales;g__norank_f__norank_o__Vicinamibacterales;s__unclassified_g__norank_f__norank_o__Vicinamibacterales
OTU3869	abundant taxa	1.1547	0.75	Connectors	d__Bacteria;k__norank_d__Bacteria;p__Acidobacteriota;c__Acidobacteriae;o__Acidobacteriales;f__norank_o__Acidobacteriales;g__norank_f__norank_o__Acidobacteriales;s__uncultured_Acidobacteria_bacterium_g__norank_f__norank_o__Acidobacteriales
OTU444	rare taxa	0	0.75	Connectors	d__Bacteria;k__norank_d__Bacteria;p__Bacteroidota;c__Bacteroidia;o__Sphingobacteriales;f__CWT_CU03-E12;g__norank_f__CWT_CU03-E12;s__unclassified_g__norank_f__CWT_CU03-E12
OTU4480	rare taxa	-0.866025	0.75	Connectors	d__Bacteria;k__norank_d__Bacteria;p__Bdellovibrionota;c__Oligoflexia;o__0319-6G20;f__norank_o__0319-6G20;g__norank_f__norank_o__0319-6G20;s__unclassified_g__norank_f__norank_o__0319-6G20
OTU4725	rare taxa	0	0.75	Connectors	d__Bacteria;k__norank_d__Bacteria;p__Verrucomicrobiota;c__Chlamydiae;o__Chlamydiales;f__Parachlamydiaceae;g__Neochlamydia;s__uncultured_Chlamydiales_bacterium_g__Neochlamydia
OTU4738	rare taxa	-0.866025	0.75	Connectors	d__Bacteria;k__norank_d__Bacteria;p__Proteobacteria;c__Gammaproteobacteria;o__Gammaproteobacteria_Incertae_Sedis;f__unclassified_o__Gammaproteobacteria_Incertae_Sedis;g__Candidatus_Ovatusbacter;s__uncultured_bacterium_g__Candidatus_Ovatusbacter
OTU515	rare taxa	0	0.75	Connectors	d__Bacteria;k__norank_d__Bacteria;p__Proteobacteria;c__Alphaproteobacteria;o__Elsterales;f__norank_o__Elsterales;g__norank_f__norank_o__Elsterales;s__unclassified_g__norank_f__norank_o__Elsterales
OTU5170	rare taxa	0	0.75	Connectors	d__Bacteria;k__norank_d__Bacteria;p__unclassified_k__norank_d__Bacteria;c__unclassified_k__norank_d__Bacteria;o__unclassified_k__norank_d__Bacteria;f__unclassified_k__norank_d__Bacteria;g__unclassified_k__norank_d__Bacteria;s__unclassified_k__norank_d__Bacteria
OTU5297	abundant taxa	0	0.75	Connectors	d__Bacteria;k__norank_d__Bacteria;p__Proteobacteria;c__Gammaproteobacteria;o__Gammaproteobacteria_Incertae_Sedis;f__unclassified_o__Gammaproteobacteria_Incertae_Sedis;g__Acidibacter;s__uncultured_bacterium_g__Acidibacter
OTU5339	rare taxa	0	0.75	Connectors	d__Bacteria;k__norank_d__Bacteria;p__Bdellovibrionota;c__Oligoflexia;o__0319-6G20;f__norank_o__0319-6G20;g__norank_f__norank_o__0319-6G20;s__unclassified_g__norank_f__norank_o__0319-6G20
OTU5546	rare taxa	0	0.75	Connectors	d__Bacteria;k__norank_d__Bacteria;p__Proteobacteria;c__Gammaproteobacteria;o__Diplorickettsiales;f__Diplorickettsiaceae;g__norank_f__Diplorickettsiaceae;s__unclassified_g__norank_f__Diplorickettsiaceae
OTU5645	rare taxa	0	0.75	Connectors	d__Bacteria;k__norank_d__Bacteria;p__Proteobacteria;c__Gammaproteobacteria;o__Diplorickettsiales;f__Diplorickettsiaceae;g__Aquicella;s__uncultured_bacterium_g__Aquicella
OTU5686	rare taxa	0	0.75	Connectors	d__Bacteria;k__norank_d__Bacteria;p__Proteobacteria;c__Gammaproteobacteria;o__unclassified_c__Gammaproteobacteria;f__unclassified_c__Gammaproteobacteria;g__unclassified_c__Gammaproteobacteria;s__unclassified_c__Gammaproteobacteria
OTU579	abundant taxa	0	0.75	Connectors	d__Bacteria;k__norank_d__Bacteria;p__Verrucomicrobiota;c__Verrucomicrobiae;o__Chthoniobacterales;f__Xiphinematobacteraceae;g__Candidatus_Xiphinematobacter;s__uncultured_bacterium_g__Candidatus_Xiphinematobacter
OTU6016	rare taxa	-0.866025	0.75	Connectors	d__Bacteria;k__norank_d__Bacteria;p__Patescibacteria;c__Parcubacteria;o__norank_c__Parcubacteria;f__norank_o__norank_c__Parcubacteria;g__norank_f__norank_o__norank_c__Parcubacteria;s__uncultured_bacterium_g__norank_f__norank_o__norank_c__Parcubacteria
OTU6137	abundant taxa	0	0.75	Connectors	d__Bacteria;k__norank_d__Bacteria;p__Myxococcota;c__Myxococcia;o__Myxococcales;f__Anaeromyxobacteraceae;g__Anaeromyxobacter;s__uncultured_bacterium_g__Anaeromyxobacter
OTU6312	rare taxa	0	0.75	Connectors	d__Bacteria;k__norank_d__Bacteria;p__Proteobacteria;c__Gammaproteobacteria;o__Diplorickettsiales;f__Diplorickettsiaceae;g__norank_f__Diplorickettsiaceae;s__unclassified_g__norank_f__Diplorickettsiaceae
OTU6400	rare taxa	0	0.75	Connectors	d__Bacteria;k__norank_d__Bacteria;p__Proteobacteria;c__Gammaproteobacteria;o__Diplorickettsiales;f__Diplorickettsiaceae;g__norank_f__Diplorickettsiaceae;s__uncultured_bacterium_g__norank_f__Diplorickettsiaceae
OTU6483	rare taxa	1.1547	0.75	Connectors	d__Bacteria;k__norank_d__Bacteria;p__Verrucomicrobiota;c__Chlamydiae;o__Chlamydiales;f__Parachlamydiaceae;g__Candidatus_Protochlamydia;s__metagenome_g__Candidatus_Protochlamydia
OTU6552	rare taxa	1.1547	0.75	Connectors	d__Bacteria;k__norank_d__Bacteria;p__Proteobacteria;c__Gammaproteobacteria;o__Gammaproteobacteria_Incertae_Sedis;f__unclassified_o__Gammaproteobacteria_Incertae_Sedis;g__Candidatus_Ovatusbacter;s__uncultured_bacterium_g__Candidatus_Ovatusbacter
OTU6625	rare taxa	0	0.75	Connectors	d__Bacteria;k__norank_d__Bacteria;p__Firmicutes;c__Bacilli;o__Paenibacillales;f__Paenibacillaceae;g__Paenibacillus;s__unclassified_g__Paenibacillus
OTU6696	rare taxa	0	0.75	Connectors	d__Bacteria;k__norank_d__Bacteria;p__Myxococcota;c__Myxococcia;o__Myxococcales;f__Anaeromyxobacteraceae;g__Anaeromyxobacter;s__unclassified_g__Anaeromyxobacter
OTU6879	rare taxa	0	0.75	Connectors	d__Bacteria;k__norank_d__Bacteria;p__Bdellovibrionota;c__Oligoflexia;o__0319-6G20;f__norank_o__0319-6G20;g__norank_f__norank_o__0319-6G20;s__bacterium_enrichment_culture_clone_B1262011
OTU6915	rare taxa	-0.866025	0.75	Connectors	d__Bacteria;k__norank_d__Bacteria;p__Proteobacteria;c__Gammaproteobacteria;o__Gammaproteobacteria_Incertae_Sedis;f__unclassified_o__Gammaproteobacteria_Incertae_Sedis;g__Candidatus_Berkiella;s__uncultured_bacterium_g__Candidatus_Berkiella
OTU7022	rare taxa	0	0.75	Connectors	d__Bacteria;k__norank_d__Bacteria;p__Proteobacteria;c__Gammaproteobacteria;o__Burkholderiales;f__Nitrosomonadaceae;g__norank_f__Nitrosomonadaceae;s__metagenome_g__norank_f__Nitrosomonadaceae
OTU727	rare taxa	1.1547	0.75	Connectors	d__Bacteria;k__norank_d__Bacteria;p__Elusimicrobiota;c__Elusimicrobia;o__Lineage_IV;f__norank_o__Lineage_IV;g__norank_f__norank_o__Lineage_IV;s__uncultured_bacterium_g__norank_f__norank_o__Lineage_IV
OTU7333	abundant taxa	1.1547	0.75	Connectors	d__Bacteria;k__norank_d__Bacteria;p__Acidobacteriota;c__Acidobacteriae;o__Acidobacteriales;f__Acidobacteriaceae_Subgroup_1;g__unclassified_f__Acidobacteriaceae_Subgroup_1;s__unclassified_f__Acidobacteriaceae_Subgroup_1
OTU7391	abundant taxa	0	0.75	Connectors	d__Bacteria;k__norank_d__Bacteria;p__Chloroflexi;c__Ktedonobacteria;o__Ktedonobacterales;f__Ktedonobacteraceae;g__HSB_OF53-F07;s__uncultured_Ktedonobacter_sp._g__HSB_OF53-F07
OTU7437	rare taxa	-0.866025	0.75	Connectors	d__Bacteria;k__norank_d__Bacteria;p__Bdellovibrionota;c__Oligoflexia;o__0319-6G20;f__norank_o__0319-6G20;g__norank_f__norank_o__0319-6G20;s__uncultured_bacterium_g__norank_f__norank_o__0319-6G20
OTU7519	abundant taxa	0	0.75	Connectors	d__Bacteria;k__norank_d__Bacteria;p__Planctomycetota;c__Planctomycetes;o__Isosphaerales;f__Isosphaeraceae;g__unclassified_f__Isosphaeraceae;s__unclassified_f__Isosphaeraceae
OTU8243	rare taxa	0	0.75	Connectors	d__Bacteria;k__norank_d__Bacteria;p__Verrucomicrobiota;c__Chlamydiae;o__Chlamydiales;f__Parachlamydiaceae;g__Neochlamydia;s__uncultured_bacterium_g__Neochlamydia
OTU8356	rare taxa	1.1547	0.75	Connectors	d__Bacteria;k__norank_d__Bacteria;p__Proteobacteria;c__Gammaproteobacteria;o__Burkholderiales;f__Neisseriaceae;g__norank_f__Neisseriaceae;s__uncultured_beta_proteobacterium_g__norank_f__Neisseriaceae
OTU851	rare taxa	0	0.75	Connectors	d__Bacteria;k__norank_d__Bacteria;p__Dependentiae;c__Babeliae;o__Babeliales;f__Vermiphilaceae;g__norank_f__Vermiphilaceae;s__uncultured_Candidatus_Dependentiae_bacterium_g__norank_f__Vermiphilaceae
OTU8623	abundant taxa	0.170716	0.75	Connectors	d__Bacteria;k__norank_d__Bacteria;p__Chloroflexi;c__Anaerolineae;o__Anaerolineales;f__Anaerolineaceae;g__norank_f__Anaerolineaceae;s__uncultured_Bellilinea_sp._g__norank_f__Anaerolineaceae
OTU8834	abundant taxa	1.1547	0.75	Connectors	d__Bacteria;k__norank_d__Bacteria;p__Actinobacteriota;c__Actinobacteria;o__Frankiales;f__Acidothermaceae;g__Acidothermus;s__unclassified_g__Acidothermus
OTU9054	abundant taxa	0	0.75	Connectors	d__Bacteria;k__norank_d__Bacteria;p__Proteobacteria;c__Alphaproteobacteria;o__Elsterales;f__norank_o__Elsterales;g__norank_f__norank_o__Elsterales;s__uncultured_bacterium_g__norank_f__norank_o__Elsterales
OTU9107	abundant taxa	0.866025	0.75	Connectors	d__Bacteria;k__norank_d__Bacteria;p__Planctomycetota;c__Planctomycetes;o__Gemmatales;f__Gemmataceae;g__norank_f__Gemmataceae;s__uncultured_planctomycete_g__norank_f__Gemmataceae
OTU9244	abundant taxa	1.1547	0.75	Connectors	d__Bacteria;k__norank_d__Bacteria;p__Planctomycetota;c__Planctomycetes;o__Gemmatales;f__Gemmataceae;g__norank_f__Gemmataceae;s__uncultured_bacterium_g__norank_f__Gemmataceae

## Sheet: 2100 m at summer
OTU ID	Category	within_module_connectivities	among_module_connectivities	type	Taxonomy
OTU101	abundant taxa	0	1	Connectors	d__Bacteria;k__norank_d__Bacteria;p__Proteobacteria;c__Alphaproteobacteria;o__Acetobacterales;f__Acetobacteraceae;g__Acidocella;s__uncultured_Acidocella_sp.
OTU1029	abundant taxa	0	1	Connectors	d__Bacteria;k__norank_d__Bacteria;p__WPS-2;c__norank_p__WPS-2;o__norank_c__norank_p__WPS-2;f__norank_o__norank_c__norank_p__WPS-2;g__norank_f__norank_o__norank_c__norank_p__WPS-2;s__uncultured_bacterium_g__norank_f__norank_o__norank_c__norank_p__WPS-2
OTU1049	abundant taxa	-0.866025	0.75	Connectors	d__Bacteria;k__norank_d__Bacteria;p__Proteobacteria;c__Gammaproteobacteria;o__Pseudomonadales;f__Pseudomonadaceae;g__Pseudomonas;s__unclassified_g__Pseudomonas
OTU1065	abundant taxa	0	1	Connectors	d__Bacteria;k__norank_d__Bacteria;p__Acidobacteriota;c__Acidobacteriae;o__Acidobacteriales;f__Acidobacteriaceae_Subgroup_1;g__Acidipila;s__uncultured_Acidobacteria_bacterium_g__Acidipila
OTU1069	abundant taxa	0	1	Connectors	d__Bacteria;k__norank_d__Bacteria;p__Proteobacteria;c__Alphaproteobacteria;o__Rhizobiales;f__Beijerinckiaceae;g__Roseiarcus;s__uncultured_bacterium_g__Roseiarcus
OTU1091	rare taxa	0	0.75	Connectors	d__Bacteria;k__norank_d__Bacteria;p__Proteobacteria;c__Alphaproteobacteria;o__Rickettsiales;f__Rickettsiaceae;g__norank_f__Rickettsiaceae;s__uncultured_bacterium_g__norank_f__Rickettsiaceae
OTU1111	abundant taxa	0	1	Connectors	d__Bacteria;k__norank_d__Bacteria;p__Acidobacteriota;c__Acidobacteriae;o__Acidobacteriales;f__Acidobacteriaceae_Subgroup_1;g__Acidipila;s__uncultured_bacterium_g__Acidipila
OTU1174	abundant taxa	-0.57735	1	Connectors	d__Bacteria;k__norank_d__Bacteria;p__Proteobacteria;c__Gammaproteobacteria;o__Burkholderiales;f__Burkholderiaceae;g__Burkholderia-Caballeronia-Paraburkholderia;s__unclassified_g__Burkholderia-Caballeronia-Paraburkholderia
OTU1209	abundant taxa	0	1	Connectors	d__Bacteria;k__norank_d__Bacteria;p__Acidobacteriota;c__Acidobacteriae;o__Solibacterales;f__Solibacteraceae;g__Candidatus_Solibacter;s__uncultured_bacterium_g__Candidatus_Solibacter
OTU1347	rare taxa	0.866025	0.75	Connectors	d__Bacteria;k__norank_d__Bacteria;p__Gemmatimonadota;c__Gemmatimonadetes;o__Gemmatimonadales;f__Gemmatimonadaceae;g__unclassified_f__Gemmatimonadaceae;s__unclassified_f__Gemmatimonadaceae
OTU1357	rare taxa	1.1547	0.75	Connectors	d__Bacteria;k__norank_d__Bacteria;p__Proteobacteria;c__Gammaproteobacteria;o__unclassified_c__Gammaproteobacteria;f__unclassified_c__Gammaproteobacteria;g__unclassified_c__Gammaproteobacteria;s__unclassified_c__Gammaproteobacteria
OTU1389	abundant taxa	-0.866025	1	Connectors	d__Bacteria;k__norank_d__Bacteria;p__Chloroflexi;c__TK10;o__norank_c__TK10;f__norank_o__norank_c__TK10;g__norank_f__norank_o__norank_c__TK10;s__uncultured_soil_bacterium_g__norank_f__norank_o__norank_c__TK10
OTU1431	rare taxa	0	0.75	Connectors	d__Bacteria;k__norank_d__Bacteria;p__Verrucomicrobiota;c__Verrucomicrobiae;o__S-BQ2-57_soil_group;f__norank_o__S-BQ2-57_soil_group;g__norank_f__norank_o__S-BQ2-57_soil_group;s__uncultured_Verrucomicrobia_bacterium_g__norank_f__norank_o__S-BQ2-57_soil_group
OTU1453	rare taxa	0	0.75	Connectors	d__Bacteria;k__norank_d__Bacteria;p__Planctomycetota;c__Planctomycetes;o__Gemmatales;f__Gemmataceae;g__norank_f__Gemmataceae;s__unclassified_g__norank_f__Gemmataceae
OTU1479	abundant taxa	0	1	Connectors	d__Bacteria;k__norank_d__Bacteria;p__WPS-2;c__norank_p__WPS-2;o__norank_c__norank_p__WPS-2;f__norank_o__norank_c__norank_p__WPS-2;g__norank_f__norank_o__norank_c__norank_p__WPS-2;s__unclassified_g__norank_f__norank_o__norank_c__norank_p__WPS-2
OTU149	abundant taxa	0	1	Connectors	d__Bacteria;k__norank_d__Bacteria;p__Actinobacteriota;c__Actinobacteria;o__Frankiales;f__Acidothermaceae;g__Acidothermus;s__unclassified_g__Acidothermus
OTU1510	abundant taxa	-0.57735	1	Connectors	d__Bacteria;k__norank_d__Bacteria;p__Firmicutes;c__Bacilli;o__Alicyclobacillales;f__Alicyclobacillaceae;g__Tumebacillus;s__Tumebacillus_permanentifrigoris
OTU1516	abundant taxa	0	1	Connectors	d__Bacteria;k__norank_d__Bacteria;p__Actinobacteriota;c__Acidimicrobiia;o__IMCC26256;f__norank_o__IMCC26256;g__norank_f__norank_o__IMCC26256;s__unclassified_g__norank_f__norank_o__IMCC26256
OTU1751	abundant taxa	0	1	Connectors	d__Bacteria;k__norank_d__Bacteria;p__Planctomycetota;c__Planctomycetes;o__Gemmatales;f__Gemmataceae;g__norank_f__Gemmataceae;s__unclassified_g__norank_f__Gemmataceae
OTU1767	rare taxa	0	1	Connectors	d__Bacteria;k__norank_d__Bacteria;p__Dependentiae;c__Babeliae;o__Babeliales;f__Vermiphilaceae;g__norank_f__Vermiphilaceae;s__uncultured_bacterium_g__norank_f__Vermiphilaceae
OTU1776	rare taxa	-0.243975	0.75	Connectors	d__Bacteria;k__norank_d__Bacteria;p__Verrucomicrobiota;c__Chlamydiae;o__Chlamydiales;f__Simkaniaceae;g__norank_f__Simkaniaceae;s__unclassified_g__norank_f__Simkaniaceae
OTU1796	rare taxa	0	0.75	Connectors	d__Bacteria;k__norank_d__Bacteria;p__Firmicutes;c__Clostridia;o__Oscillospirales;f__Ruminococcaceae;g__Candidatus_Soleaferrea;s__uncultured_Clostridiales_bacterium_g__Candidatus_Soleaferrea
OTU1827	rare taxa	0	1	Connectors	d__Bacteria;k__norank_d__Bacteria;p__Myxococcota;c__Polyangia;o__unclassified_c__Polyangia;f__unclassified_c__Polyangia;g__unclassified_c__Polyangia;s__unclassified_c__Polyangia
OTU1835	rare taxa	-0.57735	1	Connectors	d__Bacteria;k__norank_d__Bacteria;p__Chloroflexi;c__Anaerolineae;o__SBR1031;f__norank_o__SBR1031;g__norank_f__norank_o__SBR1031;s__uncultured_Gemmatimonadetes_bacterium_g__norank_f__norank
OTU1841	rare taxa	0	0.75	Connectors	d__Bacteria;k__norank_d__Bacteria;p__Chloroflexi;c__Ktedonobacteria;o__Ktedonobacterales;f__Ktedonobacteraceae;g__JG30a-KF-32;s__uncultured_Chloroflexi_bacterium_g__JG30a-KF-32
OTU1887	rare taxa	0	0.75	Connectors	d__Bacteria;k__norank_d__Bacteria;p__Proteobacteria;c__Gammaproteobacteria;o__Coxiellales;f__Coxiellaceae;g__Coxiella;s__uncultured_Legionellales_bacterium_g__Coxiella
OTU1888	rare taxa	-0.57735	1	Connectors	d__Bacteria;k__norank_d__Bacteria;p__Proteobacteria;c__Gammaproteobacteria;o__Burkholderiales;f__Oxalobacteraceae;g__unclassified_f__Oxalobacteraceae;s__unclassified_f__Oxalobacteraceae
OTU1920	rare taxa	1.1547	0.75	Connectors	d__Bacteria;k__norank_d__Bacteria;p__Bacteroidota;c__Bacteroidia;o__Sphingobacteriales;f__AKYH767;g__norank_f__AKYH767;s__metagenome_g__norank_f__AKYH767
OTU1924	rare taxa	0	0.75	Connectors	d__Bacteria;k__norank_d__Bacteria;p__Verrucomicrobiota;c__Chlamydiae;o__Chlamydiales;f__unclassified_o__Chlamydiales;g__unclassified_o__Chlamydiales;s__unclassified_o__Chlamydiales
OTU2031	abundant taxa	0	1	Connectors	d__Bacteria;k__norank_d__Bacteria;p__Chloroflexi;c__TK10;o__norank_c__TK10;f__norank_o__norank_c__TK10;g__norank_f__norank_o__norank_c__TK10;s__unclassified_g__norank_f__norank_o__norank_c__TK10
OTU2072	rare taxa	-0.866025	0.75	Connectors	d__Bacteria;k__norank_d__Bacteria;p__Chloroflexi;c__TK10;o__norank_c__TK10;f__norank_o__norank_c__TK10;g__norank_f__norank_o__norank_c__TK10;s__unclassified_g__norank_f__norank_o__norank_c__TK10
OTU2104	rare taxa	-1.30931	0.75	Connectors	d__Bacteria;k__norank_d__Bacteria;p__Bacteroidota;c__Bacteroidia;o__Chitinophagales;f__Chitinophagaceae;g__Heliimonas;s__unclassified_g__Heliimonas
OTU2135	rare taxa	-0.57735	1	Connectors	d__Bacteria;k__norank_d__Bacteria;p__Patescibacteria;c__Saccharimonadia;o__Saccharimonadales;f__unclassified_o__Saccharimonadales;g__unclassified_o__Saccharimonadales;s__unclassified_o__Saccharimonadales
OTU2142	abundant taxa	0	1	Connectors	d__Bacteria;k__norank_d__Bacteria;p__Actinobacteriota;c__Actinobacteria;o__Frankiales;f__Acidothermaceae;g__Acidothermus;s__uncultured_soil_bacterium_g__Acidothermus
OTU2178	rare taxa	0	1	Connectors	d__Bacteria;k__norank_d__Bacteria;p__Chloroflexi;c__Ktedonobacteria;o__Ktedonobacterales;f__Ktedonobacteraceae;g__1959-1;s__uncultured_bacterium_g__1959-1
OTU2193	rare taxa	0	1	Connectors	d__Bacteria;k__norank_d__Bacteria;p__Proteobacteria;c__Gammaproteobacteria;o__Gammaproteobacteria_Incertae_Sedis;f__unclassified_o__Gammaproteobacteria_Incertae_Sedis;g__Candidatus_Berkiella;s__uncultured_bacterium_g__Candidatus_Berkiella
OTU2257	rare taxa	0	0.75	Connectors	d__Bacteria;k__norank_d__Bacteria;p__Bdellovibrionota;c__Oligoflexia;o__0319-6G20;f__norank_o__0319-6G20;g__norank_f__norank_o__0319-6G20;s__unclassified_g__norank_f__norank_o__0319-6G20
OTU2258	rare taxa	0	1	Connectors	d__Bacteria;k__norank_d__Bacteria;p__Bacteroidota;c__Bacteroidia;o__Sphingobacteriales;f__env.OPS_17;g__norank_f__env.OPS_17;s__uncultured_Bacteroidetes_bacterium_g__norank_f__env.OPS_17
OTU2267	rare taxa	0	1	Connectors	d__Bacteria;k__norank_d__Bacteria;p__Chloroflexi;c__Anaerolineae;o__SBR1031;f__norank_o__SBR1031;g__norank_f__norank_o__SBR1031;s__uncultured_Gemmatimonadetes_bacterium_g__norank_f__norank
OTU2271	rare taxa	-0.866025	1	Connectors	d__Bacteria;k__norank_d__Bacteria;p__Bacteroidota;c__Bacteroidia;o__Chitinophagales;f__37-13;g__norank_f__37-13;s__unclassified_g__norank_f__37-13
OTU2314	rare taxa	0	1	Connectors	d__Bacteria;k__norank_d__Bacteria;p__Bacteroidota;c__Bacteroidia;o__Sphingobacteriales;f__AKYH767;g__norank_f__AKYH767;s__metagenome_g__norank_f__AKYH767
OTU2319	rare taxa	-0.57735	1	Connectors	d__Bacteria;k__norank_d__Bacteria;p__Verrucomicrobiota;c__Chlamydiae;o__Chlamydiales;f__Parachlamydiaceae;g__unclassified_f__Parachlamydiaceae;s__unclassified_f__Parachlamydiaceae
OTU2375	rare taxa	0	1	Connectors	d__Bacteria;k__norank_d__Bacteria;p__Desulfobacterota;c__Desulfovibrionia;o__Desulfovibrionales;f__Desulfovibrionaceae;g__Desulfovibrio;s__unclassified_g__Desulfovibrio
OTU2406	abundant taxa	0	1	Connectors	d__Bacteria;k__norank_d__Bacteria;p__Acidobacteriota;c__Vicinamibacteria;o__Vicinamibacterales;f__norank_o__Vicinamibacterales;g__norank_f__norank_o__Vicinamibacterales;s__unclassified_g__norank_f__norank_o__Vicinamibacterales
OTU2475	rare taxa	0	0.75	Connectors	d__Bacteria;k__norank_d__Bacteria;p__Verrucomicrobiota;c__Chlamydiae;o__Chlamydiales;f__Simkaniaceae;g__norank_f__Simkaniaceae;s__unclassified_g__norank_f__Simkaniaceae
OTU2486	abundant taxa	0	1	Connectors	d__Bacteria;k__norank_d__Bacteria;p__Chloroflexi;c__Ktedonobacteria;o__Ktedonobacterales;f__Ktedonobacteraceae;g__HSB_OF53-F07;s__unclassified_g__HSB_OF53-F07
OTU2493	rare taxa	-0.57735	1	Connectors	d__Bacteria;k__norank_d__Bacteria;p__Bdellovibrionota;c__Oligoflexia;o__0319-6G20;f__norank_o__0319-6G20;g__norank_f__norank_o__0319-6G20;s__unclassified_g__norank_f__norank_o__0319-6G20
OTU2509	rare taxa	0	1	Connectors	d__Bacteria;k__norank_d__Bacteria;p__Myxococcota;c__bacteriap25;o__norank_c__bacteriap25;f__norank_o__norank_c__bacteriap25;g__norank_f__norank_o__norank_c__bacteriap25;s__unclassified_g__norank_f__norank_o__norank_c__bacteriap25
OTU2530	abundant taxa	-0.57735	1	Connectors	d__Bacteria;k__norank_d__Bacteria;p__Proteobacteria;c__Gammaproteobacteria;o__Burkholderiales;f__Nitrosomonadaceae;g__Ellin6067;s__uncultured_bacterium_g__Ellin6067
OTU2579	rare taxa	-0.57735	1	Connectors	d__Bacteria;k__norank_d__Bacteria;p__Proteobacteria;c__Alphaproteobacteria;o__Zavarziniales;f__norank_o__Zavarziniales;g__norank_f__norank_o__Zavarziniales;s__uncultured_Alphaproteobacteria_bacterium_g__norank_f__norank_o__Zavarziniales
OTU2584	rare taxa	0	1	Connectors	d__Bacteria;k__norank_d__Bacteria;p__Chloroflexi;c__Ktedonobacteria;o__Ktedonobacterales;f__JG30-KF-AS9;g__norank_f__JG30-KF-AS9;s__uncultured_bacterium_g__norank_f__JG30-KF-AS9
OTU2748	abundant taxa	0	1	Connectors	d__Bacteria;k__norank_d__Bacteria;p__Proteobacteria;c__Alphaproteobacteria;o__Rhizobiales;f__Hyphomicrobiaceae;g__Pedomicrobium;s__uncultured_Hyphomicrobiaceae_bacterium_g__Pedomicrobium
OTU2752	rare taxa	-0.57735	1	Connectors	d__Bacteria;k__norank_d__Bacteria;p__Patescibacteria;c__Parcubacteria;o__norank_c__Parcubacteria;f__norank_o__norank_c__Parcubacteria;g__norank_f__norank_o__norank_c__Parcubacteria;s__uncultured_bacterium_g__norank_f__norank_o__norank_c__Parcubacteria
OTU2800	rare taxa	0	0.75	Connectors	d__Bacteria;k__norank_d__Bacteria;p__Acidobacteriota;c__Acidobacteriae;o__PAUC26f;f__norank_o__PAUC26f;g__norank_f__norank_o__PAUC26f;s__uncultured_bacterium_g__norank_f__norank_o__PAUC26f
OTU2818	abundant taxa	0	0.75	Connectors	d__Bacteria;k__norank_d__Bacteria;p__Methylomirabilota;c__Methylomirabilia;o__Rokubacteriales;f__norank_o__Rokubacteriales;g__norank_f__norank_o__Rokubacteriales;s__uncultured_bacterium_g__norank_f__norank_o__Rokubacteriales
OTU2837	rare taxa	0	1	Connectors	d__Bacteria;k__norank_d__Bacteria;p__Planctomycetota;c__Planctomycetes;o__Gemmatales;f__Gemmataceae;g__norank_f__Gemmataceae;s__unclassified_g__norank_f__Gemmataceae
OTU2850	rare taxa	0	1	Connectors	d__Bacteria;k__norank_d__Bacteria;p__Bacteroidota;c__Bacteroidia;o__Chitinophagales;f__Chitinophagaceae;g__unclassified_f__Chitinophagaceae;s__unclassified_f__Chitinophagaceae
OTU2862	rare taxa	-0.57735	1	Connectors	d__Bacteria;k__norank_d__Bacteria;p__Dependentiae;c__Babeliae;o__Babeliales;f__Babeliaceae;g__norank_f__Babeliaceae;s__uncultured_bacterium_g__norank_f__Babeliaceae
OTU2905	rare taxa	0	1	Connectors	d__Bacteria;k__norank_d__Bacteria;p__Firmicutes;c__Bacilli;o__Entomoplasmatales;f__type_III;g__norank_f__type_III;s__uncultured_Mollicutes_bacterium_g__norank
OTU3262	abundant taxa	-0.243975	0.75	Connectors	d__Bacteria;k__norank_d__Bacteria;p__Desulfobacterota;c__Desulfuromonadia;o__Geobacterales;f__Geobacteraceae;g__Citrifermentans;s__uncultured_bacterium_g__Citrifermentans
OTU3269	abundant taxa	-0.956183	0.75	Connectors	d__Bacteria;k__norank_d__Bacteria;p__Acidobacteriota;c__Acidobacteriae;o__Bryobacterales;f__Bryobacteraceae;g__Bryobacter;s__unclassified_g__Bryobacter
OTU3280	rare taxa	0	0.75	Connectors	d__Bacteria;k__norank_d__Bacteria;p__Actinobacteriota;c__Actinobacteria;o__Propionibacteriales;f__Nocardioidaceae;g__Marmoricola;s__unclassified_g__Marmoricola
OTU3334	abundant taxa	0	1	Connectors	d__Bacteria;k__norank_d__Bacteria;p__Actinobacteriota;c__Acidimicrobiia;o__IMCC26256;f__norank_o__IMCC26256;g__norank_f__norank_o__IMCC26256;s__uncultured_Ferrimicrobium_sp._g__norank
OTU356	rare taxa	0	1	Connectors	d__Bacteria;k__norank_d__Bacteria;p__Proteobacteria;c__Gammaproteobacteria;o__Gammaproteobacteria_Incertae_Sedis;f__unclassified_o__Gammaproteobacteria_Incertae_Sedis;g__Candidatus_Ovatusbacter;s__uncultured_bacterium_g__Candidatus_Ovatusbacter
OTU3590	rare taxa	0	1	Connectors	d__Bacteria;k__norank_d__Bacteria;p__Chloroflexi;c__Anaerolineae;o__RBG-13-54-9;f__norank_o__RBG-13-54-9;g__norank_f__norank_o__RBG-13-54-9;s__unclassified_g__norank_f__norank_o__RBG-13-54-9
OTU3734	abundant taxa	-0.57735	1	Connectors	d__Bacteria;k__norank_d__Bacteria;p__Planctomycetota;c__Planctomycetes;o__Gemmatales;f__Gemmataceae;g__norank_f__Gemmataceae;s__uncultured_planctomycete_g__norank_f__Gemmataceae
OTU3814	abundant taxa	0	1	Connectors	d__Bacteria;k__norank_d__Bacteria;p__Actinobacteriota;c__Actinobacteria;o__Corynebacteriales;f__Mycobacteriaceae;g__Mycobacterium;s__unclassified_g__Mycobacterium
OTU3920	abundant taxa	0	1	Connectors	d__Bacteria;k__norank_d__Bacteria;p__Acidobacteriota;c__Blastocatellia;o__11-24;f__norank_o__11-24;g__norank_f__norank_o__11-24;s__unclassified_g__norank_f__norank_o__11-24
OTU3945	abundant taxa	0	1	Connectors	d__Bacteria;k__norank_d__Bacteria;p__Acidobacteriota;c__Acidobacteriae;o__Solibacterales;f__Solibacteraceae;g__Candidatus_Solibacter;s__uncultured_eubacterium_WD205
OTU3953	abundant taxa	0	0.75	Connectors	d__Bacteria;k__norank_d__Bacteria;p__Proteobacteria;c__Alphaproteobacteria;o__Rhizobiales;f__Beijerinckiaceae;g__Methylovirgula;s__uncultured_bacterium_g__Methylovirgula
OTU3974	abundant taxa	-0.57735	1	Connectors	d__Bacteria;k__norank_d__Bacteria;p__Acidobacteriota;c__Acidobacteriae;o__Solibacterales;f__Solibacteraceae;g__Candidatus_Solibacter;s__uncultured_bacterium_g__Candidatus_Solibacter
OTU4164	abundant taxa	1.1547	0.75	Connectors	d__Bacteria;k__norank_d__Bacteria;p__Chloroflexi;c__Ktedonobacteria;o__Ktedonobacterales;f__Ktedonobacteraceae;g__norank_f__Ktedonobacteraceae;s__unclassified_g__norank_f__Ktedonobacteraceae
OTU423	abundant taxa	0	0.75	Connectors	d__Bacteria;k__norank_d__Bacteria;p__Proteobacteria;c__Alphaproteobacteria;o__Elsterales;f__norank_o__Elsterales;g__norank_f__norank_o__Elsterales;s__uncultured_bacterium_g__norank_f__norank_o__Elsterales
OTU4243	rare taxa	0	1	Connectors	d__Bacteria;k__norank_d__Bacteria;p__Myxococcota;c__Polyangia;o__Polyangiales;f__Polyangiaceae;g__unclassified_f__Polyangiaceae;s__unclassified_f__Polyangiaceae
OTU4245	abundant taxa	0	1	Connectors	d__Bacteria;k__norank_d__Bacteria;p__Actinobacteriota;c__Acidimicrobiia;o__IMCC26256;f__norank_o__IMCC26256;g__norank_f__norank_o__IMCC26256;s__unclassified_g__norank_f__norank_o__IMCC26256
OTU4295	abundant taxa	0	1	Connectors	d__Bacteria;k__norank_d__Bacteria;p__Actinobacteriota;c__Actinobacteria;o__Frankiales;f__Acidothermaceae;g__Acidothermus;s__unclassified_g__Acidothermus
OTU4304	rare taxa	-0.5	1	Connectors	d__Bacteria;k__norank_d__Bacteria;p__Elusimicrobiota;c__Elusimicrobia;o__FCPU453;f__norank_o__FCPU453;g__norank_f__norank_o__FCPU453;s__unclassified_g__norank_f__norank_o__FCPU453
OTU4353	abundant taxa	-1.36061	1	Connectors	d__Bacteria;k__norank_d__Bacteria;p__Planctomycetota;c__Planctomycetes;o__Isosphaerales;f__Isosphaeraceae;g__norank_f__Isosphaeraceae;s__unclassified_g__norank_f__Isosphaeraceae
OTU4358	rare taxa	0	1	Connectors	d__Bacteria;k__norank_d__Bacteria;p__Firmicutes;c__Clostridia;o__Clostridiales;f__Clostridiaceae;g__Clostridium_sensu_stricto_1;s__unclassified_g__Clostridium_sensu_stricto_1
OTU4386	rare taxa	1.1547	0.75	Connectors	d__Bacteria;k__norank_d__Bacteria;p__Proteobacteria;c__Alphaproteobacteria;o__Holosporales;f__Holosporaceae;g__norank_f__Holosporaceae;s__unclassified_g__norank_f__Holosporaceae
OTU4455	rare taxa	0	1	Connectors	d__Bacteria;k__norank_d__Bacteria;p__Verrucomicrobiota;c__Chlamydiae;o__Chlamydiales;f__Simkaniaceae;g__unclassified_f__Simkaniaceae;s__unclassified_f__Simkaniaceae
OTU4462	abundant taxa	0	1	Connectors	d__Bacteria;k__norank_d__Bacteria;p__Chloroflexi;c__Ktedonobacteria;o__Ktedonobacterales;f__JG30-KF-AS9;g__norank_f__JG30-KF-AS9;s__uncultured_bacterium_g__norank_f__JG30-KF-AS9
OTU4480	rare taxa	0	0.75	Connectors	d__Bacteria;k__norank_d__Bacteria;p__Bdellovibrionota;c__Oligoflexia;o__0319-6G20;f__norank_o__0319-6G20;g__norank_f__norank_o__0319-6G20;s__unclassified_g__norank_f__norank_o__0319-6G20
OTU4656	rare taxa	0	1	Connectors	d__Bacteria;k__norank_d__Bacteria;p__Verrucomicrobiota;c__Chlamydiae;o__Chlamydiales;f__Parachlamydiaceae;g__norank_f__Parachlamydiaceae;s__metagenome_g__norank_f__Parachlamydiaceae
OTU4793	abundant taxa	0	1	Connectors	d__Bacteria;k__norank_d__Bacteria;p__Verrucomicrobiota;c__Verrucomicrobiae;o__Chthoniobacterales;f__Chthoniobacteraceae;g__Candidatus_Udaeobacter;s__uncultured_Spartobacteria_bacterium_g__Candidatus_Udaeobacter
OTU4863	abundant taxa	-0.57735	1	Connectors	d__Bacteria;k__norank_d__Bacteria;p__Gemmatimonadota;c__Gemmatimonadetes;o__Gemmatimonadales;f__Gemmatimonadaceae;g__Roseisolibacter;s__uncultured_forest_soil_bacterium_g__Roseisolibacter
OTU4868	abundant taxa	0	1	Connectors	d__Bacteria;k__norank_d__Bacteria;p__Acidobacteriota;c__Acidobacteriae;o__Acidobacteriales;f__norank_o__Acidobacteriales;g__norank_f__norank_o__Acidobacteriales;s__uncultured_Acidobacteriaceae_bacterium_g__norank_f__norank
OTU4885	abundant taxa	0	1	Connectors	d__Bacteria;k__norank_d__Bacteria;p__Chloroflexi;c__Ktedonobacteria;o__Ktedonobacterales;f__Ktedonobacteraceae;g__G12-WMSP1;s__uncultured_bacterium_g__G12-WMSP1
OTU4902	rare taxa	-0.5	1	Connectors	d__Bacteria;k__norank_d__Bacteria;p__Cyanobacteria;c__Vampirivibrionia;o__Vampirovibrionales;f__Vampirovibrionaceae;g__Vampirovibrio;s__unclassified_g__Vampirovibrio
OTU5044	rare taxa	0	0.75	Connectors	d__Bacteria;k__norank_d__Bacteria;p__Myxococcota;c__Polyangia;o__Haliangiales;f__Haliangiaceae;g__Haliangium;s__unclassified_g__Haliangium
OTU5134	abundant taxa	0	1	Connectors	d__Bacteria;k__norank_d__Bacteria;p__Chloroflexi;c__Ktedonobacteria;o__Ktedonobacterales;f__JG30-KF-AS9;g__norank_f__JG30-KF-AS9;s__unclassified_g__norank_f__JG30-KF-AS9
OTU5177	abundant taxa	-0.9759	1	Connectors	d__Bacteria;k__norank_d__Bacteria;p__Actinobacteriota;c__Actinobacteria;o__Micrococcales;f__Microbacteriaceae;g__Microbacterium;s__unclassified_g__Microbacterium
OTU519	abundant taxa	0	0.75	Connectors	d__Bacteria;k__norank_d__Bacteria;p__Chloroflexi;c__TK10;o__norank_c__TK10;f__norank_o__norank_c__TK10;g__norank_f__norank_o__norank_c__TK10;s__uncultured_soil_bacterium_g__norank_f__norank_o__norank_c__TK10
OTU5197	abundant taxa	-0.866025	1	Connectors	d__Bacteria;k__norank_d__Bacteria;p__Actinobacteriota;c__Actinobacteria;o__Streptosporangiales;f__Thermomonosporaceae;g__Actinomadura;s__unclassified_g__Actinomadura
OTU5236	abundant taxa	0	1	Connectors	d__Bacteria;k__norank_d__Bacteria;p__Planctomycetota;c__Planctomycetes;o__Gemmatales;f__Gemmataceae;g__norank_f__Gemmataceae;s__unclassified_g__norank_f__Gemmataceae
OTU5300	rare taxa	0	1	Connectors	d__Bacteria;k__norank_d__Bacteria;p__FCPU426;c__norank_p__FCPU426;o__norank_c__norank_p__FCPU426;f__norank_o__norank_c__norank_p__FCPU426;g__norank_f__norank_o__norank_c__norank_p__FCPU426;s__uncultured_bacterium_g__norank_f__norank_o__norank_c__norank_p__FCPU426
OTU5416	rare taxa	-0.57735	1	Connectors	d__Bacteria;k__norank_d__Bacteria;p__Acidobacteriota;c__Thermoanaerobaculia;o__Thermoanaerobaculales;f__Thermoanaerobaculaceae;g__Subgroup_10;s__unclassified_g__Subgroup_10
OTU5425	abundant taxa	0	1	Connectors	d__Bacteria;k__norank_d__Bacteria;p__Bacteroidota;c__Bacteroidia;o__Chitinophagales;f__Chitinophagaceae;g__Puia;s__unclassified_g__Puia
OTU5536	abundant taxa	0	1	Connectors	d__Bacteria;k__norank_d__Bacteria;p__Proteobacteria;c__Gammaproteobacteria;o__Gammaproteobacteria_Incertae_Sedis;f__unclassified_o__Gammaproteobacteria_Incertae_Sedis;g__Acidibacter;s__uncultured_gamma_proteobacterium_g__Acidibacter
OTU558	abundant taxa	0	1	Connectors	d__Bacteria;k__norank_d__Bacteria;p__Proteobacteria;c__Alphaproteobacteria;o__Rhizobiales;f__Beijerinckiaceae;g__Roseiarcus;s__uncultured_bacterium_g__Roseiarcus
OTU5616	abundant taxa	0	1	Connectors	d__Bacteria;k__norank_d__Bacteria;p__Myxococcota;c__Myxococcia;o__Myxococcales;f__Anaeromyxobacteraceae;g__Anaeromyxobacter;s__uncultured_delta_proteobacterium_g__Anaeromyxobacter
OTU5736	rare taxa	0	1	Connectors	d__Bacteria;k__norank_d__Bacteria;p__Firmicutes;c__Bacilli;o__Paenibacillales;f__Paenibacillaceae;g__Paenibacillus;s__unclassified_g__Paenibacillus
OTU5737	rare taxa	0	1	Connectors	d__Bacteria;k__norank_d__Bacteria;p__Planctomycetota;c__Planctomycetes;o__Gemmatales;f__Gemmataceae;g__norank_f__Gemmataceae;s__uncultured_bacterium_g__norank_f__Gemmataceae
OTU5741	abundant taxa	-0.57735	1	Connectors	d__Bacteria;k__norank_d__Bacteria;p__Actinobacteriota;c__Acidimicrobiia;o__IMCC26256;f__norank_o__IMCC26256;g__norank_f__norank_o__IMCC26256;s__uncultured_thermal_soil_bacterium_g__norank_f__norank_o__IMCC26256
OTU5816	rare taxa	0	1	Connectors	d__Bacteria;k__norank_d__Bacteria;p__unclassified_k__norank_d__Bacteria;c__unclassified_k__norank_d__Bacteria;o__unclassified_k__norank_d__Bacteria;f__unclassified_k__norank_d__Bacteria;g__unclassified_k__norank_d__Bacteria;s__unclassified_k__norank_d__Bacteria
OTU5834	abundant taxa	0	1	Connectors	d__Bacteria;k__norank_d__Bacteria;p__Proteobacteria;c__Alphaproteobacteria;o__Elsterales;f__norank_o__Elsterales;g__norank_f__norank_o__Elsterales;s__uncultured_bacterium_g__norank_f__norank_o__Elsterales
OTU5871	abundant taxa	0	1	Connectors	d__Bacteria;k__norank_d__Bacteria;p__Proteobacteria;c__Alphaproteobacteria;o__Elsterales;f__norank_o__Elsterales;g__norank_f__norank_o__Elsterales;s__unclassified_g__norank_f__norank_o__Elsterales
OTU5938	abundant taxa	0	1	Connectors	d__Bacteria;k__norank_d__Bacteria;p__Actinobacteriota;c__Acidimicrobiia;o__unclassified_c__Acidimicrobiia;f__unclassified_c__Acidimicrobiia;g__unclassified_c__Acidimicrobiia;s__unclassified_c__Acidimicrobiia
OTU6030	abundant taxa	0	1	Connectors	d__Bacteria;k__norank_d__Bacteria;p__Acidobacteriota;c__Acidobacteriae;o__Subgroup_2;f__norank_o__Subgroup_2;g__norank_f__norank_o__Subgroup_2;s__unclassified_g__norank_f__norank_o__Subgroup_2
OTU6120	abundant taxa	-0.866025	1	Connectors	d__Bacteria;k__norank_d__Bacteria;p__Gemmatimonadota;c__Gemmatimonadetes;o__Gemmatimonadales;f__Gemmatimonadaceae;g__norank_f__Gemmatimonadaceae;s__unclassified_g__norank_f__Gemmatimonadaceae
OTU6130	abundant taxa	-0.57735	1	Connectors	d__Bacteria;k__norank_d__Bacteria;p__Proteobacteria;c__Gammaproteobacteria;o__Burkholderiales;f__A21b;g__norank_f__A21b;s__uncultured_beta_proteobacterium_g__norank_f__A21b
OTU6182	rare taxa	0	1	Connectors	d__Bacteria;k__norank_d__Bacteria;p__Verrucomicrobiota;c__Chlamydiae;o__Chlamydiales;f__Parachlamydiaceae;g__Neochlamydia;s__uncultured_bacterium_g__Neochlamydia
OTU6190	rare taxa	0	0.75	Connectors	d__Bacteria;k__norank_d__Bacteria;p__Planctomycetota;c__BD7-11;o__norank_c__BD7-11;f__norank_o__norank_c__BD7-11;g__norank_f__norank_o__norank_c__BD7-11;s__uncultured_bacterium_g__norank_f__norank_o__norank_c__BD7-11
OTU6289	abundant taxa	0	0.75	Connectors	d__Bacteria;k__norank_d__Bacteria;p__Actinobacteriota;c__Thermoleophilia;o__Solirubrobacterales;f__Solirubrobacteraceae;g__unclassified_f__Solirubrobacteraceae;s__unclassified_f__Solirubrobacteraceae
OTU6299	abundant taxa	0	1	Connectors	d__Bacteria;k__norank_d__Bacteria;p__Planctomycetota;c__Planctomycetes;o__Gemmatales;f__Gemmataceae;g__norank_f__Gemmataceae;s__uncultured_bacterium_g__norank_f__Gemmataceae
OTU6402	rare taxa	0	0.75	Connectors	d__Bacteria;k__norank_d__Bacteria;p__Myxococcota;c__Myxococcia;o__Myxococcales;f__Anaeromyxobacteraceae;g__Anaeromyxobacter;s__unclassified_g__Anaeromyxobacter
OTU6483	rare taxa	0	1	Connectors	d__Bacteria;k__norank_d__Bacteria;p__Verrucomicrobiota;c__Chlamydiae;o__Chlamydiales;f__Parachlamydiaceae;g__Candidatus_Protochlamydia;s__metagenome_g__Candidatus_Protochlamydia
OTU6490	abundant taxa	0	1	Connectors	d__Bacteria;k__norank_d__Bacteria;p__Planctomycetota;c__Planctomycetes;o__Gemmatales;f__Gemmataceae;g__norank_f__Gemmataceae;s__unclassified_g__norank_f__Gemmataceae
OTU6531	rare taxa	0	0.75	Connectors	d__Bacteria;k__norank_d__Bacteria;p__Proteobacteria;c__Gammaproteobacteria;o__Coxiellales;f__Coxiellaceae;g__Coxiella;s__unclassified_g__Coxiella
OTU6622	abundant taxa	0	1	Connectors	d__Bacteria;k__norank_d__Bacteria;p__Chloroflexi;c__Ktedonobacteria;o__Ktedonobacterales;f__JG30-KF-AS9;g__norank_f__JG30-KF-AS9;s__uncultured_bacterium_g__norank_f__JG30-KF-AS9
OTU6696	rare taxa	0	0.75	Connectors	d__Bacteria;k__norank_d__Bacteria;p__Myxococcota;c__Myxococcia;o__Myxococcales;f__Anaeromyxobacteraceae;g__Anaeromyxobacter;s__unclassified_g__Anaeromyxobacter
OTU6706	abundant taxa	1.1547	0.75	Connectors	d__Bacteria;k__norank_d__Bacteria;p__Planctomycetota;c__Planctomycetes;o__Isosphaerales;f__Isosphaeraceae;g__unclassified_f__Isosphaeraceae;s__unclassified_f__Isosphaeraceae
OTU6746	rare taxa	0	0.75	Connectors	d__Bacteria;k__norank_d__Bacteria;p__Chloroflexi;c__unclassified_p__Chloroflexi;o__unclassified_p__Chloroflexi;f__unclassified_p__Chloroflexi;g__unclassified_p__Chloroflexi;s__unclassified_p__Chloroflexi
OTU6817	rare taxa	0	1	Connectors	d__Bacteria;k__norank_d__Bacteria;p__Verrucomicrobiota;c__Verrucomicrobiae;o__Opitutales;f__Puniceicoccaceae;g__unclassified_f__Puniceicoccaceae;s__unclassified_f__Puniceicoccaceae
OTU6847	rare taxa	-0.816497	1	Connectors	d__Bacteria;k__norank_d__Bacteria;p__Planctomycetota;c__Planctomycetes;o__Gemmatales;f__Gemmataceae;g__norank_f__Gemmataceae;s__unclassified_g__norank_f__Gemmataceae
OTU6888	rare taxa	-0.9759	0.75	Connectors	d__Bacteria;k__norank_d__Bacteria;p__unclassified_k__norank_d__Bacteria;c__unclassified_k__norank_d__Bacteria;o__unclassified_k__norank_d__Bacteria;f__unclassified_k__norank_d__Bacteria;g__unclassified_k__norank_d__Bacteria;s__unclassified_k__norank_d__Bacteria
OTU6900	rare taxa	0	0.75	Connectors	d__Bacteria;k__norank_d__Bacteria;p__Proteobacteria;c__Gammaproteobacteria;o__norank_c__Gammaproteobacteria;f__norank_o__norank_c__Gammaproteobacteria;g__norank_f__norank_o__norank_c__Gammaproteobacteria;s__unclassified_g__norank_f__norank_o__norank_c__Gammaproteobacteria
OTU6964	rare taxa	0	1	Connectors	d__Bacteria;k__norank_d__Bacteria;p__Bacteroidota;c__Bacteroidia;o__Sphingobacteriales;f__env.OPS_17;g__norank_f__env.OPS_17;s__uncultured_bacterium_g__norank_f__env.OPS_17
OTU6980	abundant taxa	0	1	Connectors	d__Bacteria;k__norank_d__Bacteria;p__Proteobacteria;c__Gammaproteobacteria;o__Burkholderiales;f__unclassified_o__Burkholderiales;g__unclassified_o__Burkholderiales;s__unclassified_o__Burkholderiales
OTU6994	abundant taxa	0	1	Connectors	d__Bacteria;k__norank_d__Bacteria;p__Verrucomicrobiota;c__Verrucomicrobiae;o__Chthoniobacterales;f__Xiphinematobacteraceae;g__Candidatus_Xiphinematobacter;s__unclassified_g__Candidatus_Xiphinematobacter
OTU7006	rare taxa	0	0.75	Connectors	d__Bacteria;k__norank_d__Bacteria;p__Verrucomicrobiota;c__Chlamydiae;o__Chlamydiales;f__Simkaniaceae;g__norank_f__Simkaniaceae;s__unclassified_g__norank_f__Simkaniaceae
OTU7017	rare taxa	0	1	Connectors	d__Bacteria;k__norank_d__Bacteria;p__Myxococcota;c__Myxococcia;o__Myxococcales;f__Anaeromyxobacteraceae;g__Anaeromyxobacter;s__unclassified_g__Anaeromyxobacter
OTU7077	abundant taxa	-1.36061	1	Connectors	d__Bacteria;k__norank_d__Bacteria;p__Planctomycetota;c__Planctomycetes;o__Gemmatales;f__Gemmataceae;g__norank_f__Gemmataceae;s__uncultured_bacterium_g__norank_f__Gemmataceae
OTU7087	abundant taxa	0	1	Connectors	d__Bacteria;k__norank_d__Bacteria;p__Acidobacteriota;c__Acidobacteriae;o__Bryobacterales;f__Bryobacteraceae;g__Bryobacter;s__uncultured_Acidobacteria_bacterium_g__Bryobacter
OTU7092	rare taxa	0	1	Connectors	d__Bacteria;k__norank_d__Bacteria;p__Proteobacteria;c__Gammaproteobacteria;o__Enterobacterales;f__Yersiniaceae;g__Serratia;s__Serratia_plymuthica
OTU7116	rare taxa	0	1	Connectors	d__Bacteria;k__norank_d__Bacteria;p__Bacteroidota;c__Bacteroidia;o__Cytophagales;f__Cytophagaceae;g__Sporocytophaga;s__uncultured_bacterium_g__Sporocytophaga
OTU7120	rare taxa	0	1	Connectors	d__Bacteria;k__norank_d__Bacteria;p__Proteobacteria;c__Gammaproteobacteria;o__Coxiellales;f__Coxiellaceae;g__Coxiella;s__uncultured_Coxiellaceae_bacterium_g__Coxiella
OTU7131	rare taxa	0	1	Connectors	d__Bacteria;k__norank_d__Bacteria;p__Proteobacteria;c__Gammaproteobacteria;o__Gammaproteobacteria_Incertae_Sedis;f__unclassified_o__Gammaproteobacteria_Incertae_Sedis;g__Candidatus_Berkiella;s__uncultured_bacterium_g__Candidatus_Berkiella
OTU7204	rare taxa	0	1	Connectors	d__Bacteria;k__norank_d__Bacteria;p__Verrucomicrobiota;c__Chlamydiae;o__Chlamydiales;f__Parachlamydiaceae;g__Neochlamydia;s__uncultured_bacterium_g__Neochlamydia
OTU7262	abundant taxa	0	1	Connectors	d__Bacteria;k__norank_d__Bacteria;p__Verrucomicrobiota;c__Verrucomicrobiae;o__Chthoniobacterales;f__Chthoniobacteraceae;g__Candidatus_Udaeobacter;s__uncultured_Spartobacteria_bacterium_g__Candidatus_Udaeobacter
OTU7328	rare taxa	0	1	Connectors	d__Bacteria;k__norank_d__Bacteria;p__Proteobacteria;c__Gammaproteobacteria;o__unclassified_c__Gammaproteobacteria;f__unclassified_c__Gammaproteobacteria;g__unclassified_c__Gammaproteobacteria;s__unclassified_c__Gammaproteobacteria
OTU7391	abundant taxa	0	1	Connectors	d__Bacteria;k__norank_d__Bacteria;p__Chloroflexi;c__Ktedonobacteria;o__Ktedonobacterales;f__Ktedonobacteraceae;g__HSB_OF53-F07;s__uncultured_Ktedonobacter_sp._g__HSB_OF53-F07
OTU7420	rare taxa	-0.866025	0.75	Connectors	d__Bacteria;k__norank_d__Bacteria;p__Proteobacteria;c__Gammaproteobacteria;o__Burkholderiales;f__unclassified_o__Burkholderiales;g__unclassified_o__Burkholderiales;s__unclassified_o__Burkholderiales
OTU7447	rare taxa	0	1	Connectors	d__Bacteria;k__norank_d__Bacteria;p__Myxococcota;c__Polyangia;o__Haliangiales;f__Haliangiaceae;g__Haliangium;s__unclassified_g__Haliangium
OTU7450	rare taxa	0	1	Connectors	d__Bacteria;k__norank_d__Bacteria;p__Planctomycetota;c__Planctomycetes;o__Gemmatales;f__Gemmataceae;g__norank_f__Gemmataceae;s__uncultured_bacterium_g__norank_f__Gemmataceae
OTU7463	rare taxa	1.1547	0.75	Connectors	d__Bacteria;k__norank_d__Bacteria;p__Cyanobacteria;c__Vampirivibrionia;o__Obscuribacterales;f__Obscuribacteraceae;g__norank_f__Obscuribacteraceae;s__uncultured_bacterium_g__norank_f__Obscuribacteraceae
OTU7485	rare taxa	0	0.75	Connectors	d__Bacteria;k__norank_d__Bacteria;p__Bacteroidota;c__Bacteroidia;o__Sphingobacteriales;f__env.OPS_17;g__norank_f__env.OPS_17;s__metagenome_g__norank_f__env.OPS_17
OTU7536	abundant taxa	-0.57735	1	Connectors	d__Bacteria;k__norank_d__Bacteria;p__Planctomycetota;c__Planctomycetes;o__Isosphaerales;f__Isosphaeraceae;g__norank_f__Isosphaeraceae;s__unclassified_g__norank_f__Isosphaeraceae
OTU7538	abundant taxa	-0.57735	1	Connectors	d__Bacteria;k__norank_d__Bacteria;p__Planctomycetota;c__Planctomycetes;o__Isosphaerales;f__Isosphaeraceae;g__unclassified_f__Isosphaeraceae;s__unclassified_f__Isosphaeraceae
OTU7548	rare taxa	0	1	Connectors	d__Bacteria;k__norank_d__Bacteria;p__Chloroflexi;c__Ktedonobacteria;o__Ktedonobacterales;f__JG30-KF-AS9;g__norank_f__JG30-KF-AS9;s__uncultured_bacterium_g__norank_f__JG30-KF-AS9
OTU7554	rare taxa	0	1	Connectors	d__Bacteria;k__norank_d__Bacteria;p__Myxococcota;c__Polyangia;o__Polyangiales;f__Phaselicystidaceae;g__Phaselicystis;s__uncultured_delta_proteobacterium_g__Phaselicystis
OTU758	abundant taxa	0	1	Connectors	d__Bacteria;k__norank_d__Bacteria;p__Acidobacteriota;c__Acidobacteriae;o__Bryobacterales;f__Bryobacteraceae;g__Bryobacter;s__unclassified_g__Bryobacter
OTU7591	abundant taxa	0	1	Connectors	d__Bacteria;k__norank_d__Bacteria;p__Myxococcota;c__Polyangia;o__Polyangiales;f__Polyangiaceae;g__Pajaroellobacter;s__unclassified_g__Pajaroellobacter
OTU7609	rare taxa	0	1	Connectors	d__Bacteria;k__norank_d__Bacteria;p__Gemmatimonadota;c__Gemmatimonadetes;o__Gemmatimonadales;f__Gemmatimonadaceae;g__norank_f__Gemmatimonadaceae;s__unclassified_g__norank_f__Gemmatimonadaceae
OTU7629	rare taxa	1.1547	0.75	Connectors	d__Bacteria;k__norank_d__Bacteria;p__Dependentiae;c__Babeliae;o__Babeliales;f__Vermiphilaceae;g__norank_f__Vermiphilaceae;s__uncultured_bacterium_g__norank_f__Vermiphilaceae
OTU7669	abundant taxa	1.1547	0.75	Connectors	d__Bacteria;k__norank_d__Bacteria;p__Chloroflexi;c__Ktedonobacteria;o__Ktedonobacterales;f__Ktedonobacteraceae;g__JG30a-KF-32;s__uncultured_bacterium_g__JG30a-KF-32
OTU7748	rare taxa	-1.22474	1	Connectors	d__Bacteria;k__norank_d__Bacteria;p__Acidobacteriota;c__Vicinamibacteria;o__Subgroup_17;f__norank_o__Subgroup_17;g__norank_f__norank_o__Subgroup_17;s__unclassified_g__norank_f__norank_o__Subgroup_17
OTU7782	abundant taxa	0	1	Connectors	d__Bacteria;k__norank_d__Bacteria;p__Chloroflexi;c__Ktedonobacteria;o__Ktedonobacterales;f__Ktedonobacteraceae;g__HSB_OF53-F07;s__uncultured_Ktedonobacter_sp._g__HSB_OF53-F07
OTU7819	rare taxa	0	1	Connectors	d__Bacteria;k__norank_d__Bacteria;p__Acidobacteriota;c__Vicinamibacteria;o__Vicinamibacterales;f__norank_o__Vicinamibacterales;g__norank_f__norank_o__Vicinamibacterales;s__uncultured_Acidobacteria_bacterium_g__norank_f__norank_o__Vicinamibacterales
OTU7850	abundant taxa	0	1	Connectors	d__Bacteria;k__norank_d__Bacteria;p__Chloroflexi;c__Ktedonobacteria;o__Ktedonobacterales;f__Ktedonobacteraceae;g__unclassified_f__Ktedonobacteraceae;s__unclassified_f__Ktedonobacteraceae
OTU7880	rare taxa	-1.64317	1	Connectors	d__Bacteria;k__norank_d__Bacteria;p__Cyanobacteria;c__Vampirivibrionia;o__Obscuribacterales;f__Obscuribacteraceae;g__norank_f__Obscuribacteraceae;s__unclassified_g__norank_f__Obscuribacteraceae
OTU7884	rare taxa	0	1	Connectors	d__Bacteria;k__norank_d__Bacteria;p__Chloroflexi;c__Anaerolineae;o__SBR1031;f__norank_o__SBR1031;g__norank_f__norank_o__SBR1031;s__uncultured_Gemmatimonadetes_bacterium_g__norank_f__norank
OTU7915	rare taxa	0	1	Connectors	d__Bacteria;k__norank_d__Bacteria;p__Myxococcota;c__Myxococcia;o__Myxococcales;f__Myxococcaceae;g__KD3-10;s__uncultured_bacterium_g__KD3-10
OTU7928	rare taxa	0	1	Connectors	d__Bacteria;k__norank_d__Bacteria;p__Myxococcota;c__Polyangia;o__Blfdi19;f__norank_o__Blfdi19;g__norank_f__norank_o__Blfdi19;s__unclassified_g__norank_f__norank_o__Blfdi19
OTU7929	rare taxa	0	0.75	Connectors	d__Bacteria;k__norank_d__Bacteria;p__Firmicutes;c__Negativicutes;o__Veillonellales-Selenomonadales;f__Sporomusaceae;g__norank_f__Sporomusaceae;s__uncultured_bacterium_g__norank_f__Sporomusaceae
OTU7933	rare taxa	0	0.75	Connectors	d__Bacteria;k__norank_d__Bacteria;p__Verrucomicrobiota;c__Chlamydiae;o__Chlamydiales;f__Parachlamydiaceae;g__Candidatus_Protochlamydia;s__metagenome_g__Candidatus_Protochlamydia
OTU7934	rare taxa	0	0.75	Connectors	d__Bacteria;k__norank_d__Bacteria;p__Chloroflexi;c__Ktedonobacteria;o__Ktedonobacterales;f__Ktedonobacteraceae;g__BacC-u-018;s__uncultured_Ktedonobacter_sp._g__BacC-u-018
OTU794	abundant taxa	0	1	Connectors	d__Bacteria;k__norank_d__Bacteria;p__Verrucomicrobiota;c__Verrucomicrobiae;o__Chthoniobacterales;f__Xiphinematobacteraceae;g__Candidatus_Xiphinematobacter;s__unclassified_g__Candidatus_Xiphinematobacter
OTU7980	abundant taxa	0	1	Connectors	d__Bacteria;k__norank_d__Bacteria;p__Planctomycetota;c__Planctomycetes;o__Isosphaerales;f__Isosphaeraceae;g__unclassified_f__Isosphaeraceae;s__unclassified_f__Isosphaeraceae
OTU7994	rare taxa	1.1547	0.75	Connectors	d__Bacteria;k__norank_d__Bacteria;p__Bdellovibrionota;c__Bdellovibrionia;o__Bdellovibrionales;f__Bdellovibrionaceae;g__Bdellovibrio;s__metagenome_g__Bdellovibrio
OTU8041	rare taxa	-1.1547	0.75	Connectors	d__Bacteria;k__norank_d__Bacteria;p__Proteobacteria;c__Alphaproteobacteria;o__Caedibacterales;f__Caedibacteraceae;g__Candidatus_Nucleicultrix;s__unclassified_g__Candidatus_Nucleicultrix
OTU8050	rare taxa	-2.12398	0.75	Connectors	d__Bacteria;k__norank_d__Bacteria;p__Proteobacteria;c__Gammaproteobacteria;o__unclassified_c__Gammaproteobacteria;f__unclassified_c__Gammaproteobacteria;g__unclassified_c__Gammaproteobacteria;s__unclassified_c__Gammaproteobacteria
OTU8056	rare taxa	0	1	Connectors	d__Bacteria;k__norank_d__Bacteria;p__Elusimicrobiota;c__Elusimicrobia;o__Lineage_IV;f__norank_o__Lineage_IV;g__norank_f__norank_o__Lineage_IV;s__uncultured_bacterium_g__norank_f__norank_o__Lineage_IV
OTU8095	abundant taxa	0.866025	0.75	Connectors	d__Bacteria;k__norank_d__Bacteria;p__Planctomycetota;c__Planctomycetes;o__Isosphaerales;f__Isosphaeraceae;g__norank_f__Isosphaeraceae;s__unclassified_g__norank_f__Isosphaeraceae
OTU8107	rare taxa	-0.447214	0.75	Connectors	d__Bacteria;k__norank_d__Bacteria;p__Proteobacteria;c__Gammaproteobacteria;o__Diplorickettsiales;f__Diplorickettsiaceae;g__Aquicella;s__unclassified_g__Aquicella
OTU8124	rare taxa	0	1	Connectors	d__Bacteria;k__norank_d__Bacteria;p__Proteobacteria;c__Gammaproteobacteria;o__Diplorickettsiales;f__Diplorickettsiaceae;g__norank_f__Diplorickettsiaceae;s__uncultured_bacterium_g__norank_f__Diplorickettsiaceae
OTU8127	rare taxa	-0.57735	1	Connectors	d__Bacteria;k__norank_d__Bacteria;p__Planctomycetota;c__Pla4_lineage;o__norank_c__Pla4_lineage;f__norank_o__norank_c__Pla4_lineage;g__norank_f__norank_o__norank_c__Pla4_lineage;s__unclassified_g__norank_f__norank_o__norank_c__Pla4_lineage
OTU8128	rare taxa	0	0.75	Connectors	d__Bacteria;k__norank_d__Bacteria;p__Proteobacteria;c__Gammaproteobacteria;o__Diplorickettsiales;f__Diplorickettsiaceae;g__Aquicella;s__uncultured_bacterium_g__Aquicella
OTU8129	rare taxa	0	1	Connectors	d__Bacteria;k__norank_d__Bacteria;p__Myxococcota;c__Polyangia;o__Polyangiales;f__Polyangiaceae;g__Pajaroellobacter;s__uncultured_bacterium_g__Pajaroellobacter
OTU8130	rare taxa	0	0.75	Connectors	d__Bacteria;k__norank_d__Bacteria;p__Verrucomicrobiota;c__Chlamydiae;o__Chlamydiales;f__Simkaniaceae;g__norank_f__Simkaniaceae;s__uncultured_Chlamydiales_bacterium_g__norank
OTU8172	abundant taxa	-0.57735	1	Connectors	d__Bacteria;k__norank_d__Bacteria;p__Actinobacteriota;c__Thermoleophilia;o__Gaiellales;f__norank_o__Gaiellales;g__norank_f__norank_o__Gaiellales;s__unclassified_g__norank_f__norank_o__Gaiellales
OTU8173	abundant taxa	0	1	Connectors	d__Bacteria;k__norank_d__Bacteria;p__Actinobacteriota;c__Thermoleophilia;o__Gaiellales;f__norank_o__Gaiellales;g__norank_f__norank_o__Gaiellales;s__uncultured_Rubrobacteria_bacterium_g__norank
OTU8176	abundant taxa	0	1	Connectors	d__Bacteria;k__norank_d__Bacteria;p__Actinobacteriota;c__Actinobacteria;o__Micromonosporales;f__Micromonosporaceae;g__Luedemannella;s__uncultured_bacterium_g__Luedemannella
OTU8183	rare taxa	0	0.75	Connectors	d__Bacteria;k__norank_d__Bacteria;p__Verrucomicrobiota;c__Chlamydiae;o__Chlamydiales;f__Simkaniaceae;g__norank_f__Simkaniaceae;s__unclassified_g__norank_f__Simkaniaceae
OTU8191	rare taxa	0.866025	0.75	Connectors	d__Bacteria;k__norank_d__Bacteria;p__Armatimonadota;c__Chthonomonadetes;o__Chthonomonadales;f__Chthonomonadaceae;g__Chthonomonas;s__unclassified_g__Chthonomonas
OTU8221	abundant taxa	1.1547	0.75	Connectors	d__Bacteria;k__norank_d__Bacteria;p__Acidobacteriota;c__Acidobacteriae;o__Acidobacteriales;f__norank_o__Acidobacteriales;g__norank_f__norank_o__Acidobacteriales;s__uncultured_Acidobacteriaceae_bacterium_g__norank_f__norank
OTU8262	rare taxa	0	0.75	Connectors	d__Bacteria;k__norank_d__Bacteria;p__Firmicutes;c__Clostridia;o__Lachnospirales;f__Lachnospiraceae;g__unclassified_f__Lachnospiraceae;s__unclassified_f__Lachnospiraceae
OTU8283	rare taxa	0	0.75	Connectors	d__Bacteria;k__norank_d__Bacteria;p__Proteobacteria;c__Gammaproteobacteria;o__Gammaproteobacteria_Incertae_Sedis;f__unclassified_o__Gammaproteobacteria_Incertae_Sedis;g__norank_f__unclassified;s__unclassified_g__norank_f__unclassified
OTU8295	rare taxa	-1.64317	1	Connectors	d__Bacteria;k__norank_d__Bacteria;p__Bdellovibrionota;c__Oligoflexia;o__0319-6G20;f__norank_o__0319-6G20;g__norank_f__norank_o__0319-6G20;s__unclassified_g__norank_f__norank_o__0319-6G20
OTU8330	rare taxa	0	1	Connectors	d__Bacteria;k__norank_d__Bacteria;p__Actinobacteriota;c__Actinobacteria;o__unclassified_c__Actinobacteria;f__unclassified_c__Actinobacteria;g__unclassified_c__Actinobacteria;s__unclassified_c__Actinobacteria
OTU8331	rare taxa	0	1	Connectors	d__Bacteria;k__norank_d__Bacteria;p__Chloroflexi;c__OLB14;o__norank_c__OLB14;f__norank_o__norank_c__OLB14;g__norank_f__norank_o__norank_c__OLB14;s__unclassified_g__norank_f__norank_o__norank_c__OLB14
OTU8404	rare taxa	0	1	Connectors	d__Bacteria;k__norank_d__Bacteria;p__Firmicutes;c__Bacilli;o__Entomoplasmatales;f__type_III;g__norank_f__type_III;s__uncultured_Mollicutes_bacterium_g__norank
OTU8410	rare taxa	-0.57735	1	Connectors	d__Bacteria;k__norank_d__Bacteria;p__Proteobacteria;c__Gammaproteobacteria;o__Burkholderiales;f__Oxalobacteraceae;g__Herminiimonas;s__unclassified_g__Herminiimonas
OTU8416	rare taxa	-0.866025	0.75	Connectors	d__Bacteria;k__norank_d__Bacteria;p__Proteobacteria;c__Gammaproteobacteria;o__Diplorickettsiales;f__Diplorickettsiaceae;g__Aquicella;s__uncultured_bacterium_g__Aquicella
OTU8508	rare taxa	-1.64317	1	Connectors	d__Bacteria;k__norank_d__Bacteria;p__Myxococcota;c__Myxococcia;o__Myxococcales;f__Myxococcaceae;g__P3OB-42;s__uncultured_Archangiaceae_bacterium_g__P3OB-42
OTU8590	abundant taxa	0	0.75	Connectors	d__Bacteria;k__norank_d__Bacteria;p__unclassified_k__norank_d__Bacteria;c__unclassified_k__norank_d__Bacteria;o__unclassified_k__norank_d__Bacteria;f__unclassified_k__norank_d__Bacteria;g__unclassified_k__norank_d__Bacteria;s__unclassified_k__norank_d__Bacteria
OTU8623	abundant taxa	0	1	Connectors	d__Bacteria;k__norank_d__Bacteria;p__Chloroflexi;c__Anaerolineae;o__Anaerolineales;f__Anaerolineaceae;g__norank_f__Anaerolineaceae;s__uncultured_Bellilinea_sp._g__norank_f__Anaerolineaceae
OTU8626	abundant taxa	0.866025	0.75	Connectors	d__Bacteria;k__norank_d__Bacteria;p__Chloroflexi;c__AD3;o__norank_c__AD3;f__norank_o__norank_c__AD3;g__norank_f__norank_o__norank_c__AD3;s__uncultured_bacterium_g__norank_f__norank_o__norank_c__AD3
OTU8745	abundant taxa	0	1	Connectors	d__Bacteria;k__norank_d__Bacteria;p__Planctomycetota;c__Planctomycetes;o__Gemmatales;f__Gemmataceae;g__norank_f__Gemmataceae;s__uncultured_bacterium_g__norank_f__Gemmataceae
OTU8757	abundant taxa	-0.447214	0.75	Connectors	d__Bacteria;k__norank_d__Bacteria;p__Acidobacteriota;c__Acidobacteriae;o__Subgroup_2;f__norank_o__Subgroup_2;g__norank_f__norank_o__Subgroup_2;s__uncultured_forest_soil_bacterium_g__norank_f__norank_o__Subgroup_2
OTU8812	abundant taxa	0	1	Connectors	d__Bacteria;k__norank_d__Bacteria;p__Acidobacteriota;c__Acidobacteriae;o__Bryobacterales;f__Bryobacteraceae;g__Bryobacter;s__uncultured_Acidobacteria_bacterium_g__Bryobacter
OTU8834	abundant taxa	0	1	Connectors	d__Bacteria;k__norank_d__Bacteria;p__Actinobacteriota;c__Actinobacteria;o__Frankiales;f__Acidothermaceae;g__Acidothermus;s__unclassified_g__Acidothermus
OTU8938	abundant taxa	0	1	Connectors	d__Bacteria;k__norank_d__Bacteria;p__Proteobacteria;c__Alphaproteobacteria;o__Elsterales;f__norank_o__Elsterales;g__norank_f__norank_o__Elsterales;s__unclassified_g__norank_f__norank_o__Elsterales
OTU8988	rare taxa	-0.57735	1	Connectors	d__Bacteria;k__norank_d__Bacteria;p__Proteobacteria;c__Gammaproteobacteria;o__Burkholderiales;f__Burkholderiaceae;g__Mycoavidus;s__unclassified_g__Mycoavidus
OTU9350	abundant taxa	0	1	Connectors	d__Bacteria;k__norank_d__Bacteria;p__Planctomycetota;c__Planctomycetes;o__Isosphaerales;f__Isosphaeraceae;g__unclassified_f__Isosphaeraceae;s__unclassified_f__Isosphaeraceae
OTU9351	abundant taxa	0	1	Connectors	d__Bacteria;k__norank_d__Bacteria;p__Verrucomicrobiota;c__Verrucomicrobiae;o__Pedosphaerales;f__Pedosphaeraceae;g__ADurb.Bin063-1;s__uncultured_bacterium_g__ADurb.Bin063-1
OTU9405	rare taxa	0	1	Connectors	d__Bacteria;k__norank_d__Bacteria;p__Bdellovibrionota;c__Oligoflexia;o__Oligoflexales;f__norank_o__Oligoflexales;g__norank_f__norank_o__Oligoflexales;s__uncultured_bacterium_Ak20-3
OTU9498	rare taxa	0	0.75	Connectors	d__Bacteria;k__norank_d__Bacteria;p__Proteobacteria;c__Gammaproteobacteria;o__Diplorickettsiales;f__Diplorickettsiaceae;g__norank_f__Diplorickettsiaceae;s__metagenome_g__norank_f__Diplorickettsiaceae

## Sheet: 2100 m at winter
OTU ID	Category	within_module_connectivities	among_module_connectivities	type	Taxonomy
OTU1007	abundant taxa	0	1	Connectors	d__Bacteria;k__norank_d__Bacteria;p__Proteobacteria;c__Alphaproteobacteria;o__Rhizobiales;f__Hyphomicrobiaceae;g__norank_f__Hyphomicrobiaceae;s__uncultured_bacterium_g__norank_f__Hyphomicrobiaceae
OTU1136	abundant taxa	0	1	Connectors	d__Bacteria;k__norank_d__Bacteria;p__Planctomycetota;c__Planctomycetes;o__Gemmatales;f__Gemmataceae;g__norank_f__Gemmataceae;s__uncultured_soil_bacterium_g__norank_f__Gemmataceae
OTU1168	rare taxa	0	0.75	Connectors	d__Bacteria;k__norank_d__Bacteria;p__Proteobacteria;c__Alphaproteobacteria;o__Rickettsiales;f__norank_o__Rickettsiales;g__Candidatus_Jidaibacter;s__uncultured_Alphaproteobacteria_bacterium_g__Candidatus_Jidaibacter
OTU1337	abundant taxa	0	1	Connectors	d__Bacteria;k__norank_d__Bacteria;p__Proteobacteria;c__Alphaproteobacteria;o__Rhizobiales;f__Xanthobacteraceae;g__norank_f__Xanthobacteraceae;s__uncultured_bacterium_g__norank_f__Xanthobacteraceae
OTU1360	abundant taxa	0	1	Connectors	d__Bacteria;k__norank_d__Bacteria;p__Proteobacteria;c__Alphaproteobacteria;o__Rhizobiales;f__A0839;g__norank_f__A0839;s__uncultured_proteobacterium_g__norank_f__A0839
OTU1461	rare taxa	0	1	Connectors	d__Bacteria;k__norank_d__Bacteria;p__Elusimicrobiota;c__Lineage_IIa;o__norank_c__Lineage_IIa;f__norank_o__norank_c__Lineage_IIa;g__norank_f__norank_o__norank_c__Lineage_IIa;s__uncultured_bacterium_g__norank_f__norank_o__norank_c__Lineage_IIa
OTU1498	abundant taxa	0	1	Connectors	d__Bacteria;k__norank_d__Bacteria;p__Chloroflexi;c__TK10;o__norank_c__TK10;f__norank_o__norank_c__TK10;g__norank_f__norank_o__norank_c__TK10;s__unclassified_g__norank_f__norank_o__norank_c__TK10
OTU1607	rare taxa	0	1	Connectors	d__Bacteria;k__norank_d__Bacteria;p__Planctomycetota;c__Planctomycetes;o__Gemmatales;f__Gemmataceae;g__norank_f__Gemmataceae;s__unclassified_g__norank_f__Gemmataceae
OTU1692	abundant taxa	-0.866025	1	Connectors	d__Bacteria;k__norank_d__Bacteria;p__Myxococcota;c__Myxococcia;o__Myxococcales;f__unclassified_o__Myxococcales;g__unclassified_o__Myxococcales;s__unclassified_o__Myxococcales
OTU1785	rare taxa	0	0.75	Connectors	d__Bacteria;k__norank_d__Bacteria;p__Proteobacteria;c__Alphaproteobacteria;o__Rickettsiales;f__norank_o__Rickettsiales;g__Candidatus_Jidaibacter;s__metagenome_g__Candidatus_Jidaibacter
OTU1827	rare taxa	-0.57735	1	Connectors	d__Bacteria;k__norank_d__Bacteria;p__Myxococcota;c__Polyangia;o__unclassified_c__Polyangia;f__unclassified_c__Polyangia;g__unclassified_c__Polyangia;s__unclassified_c__Polyangia
OTU1863	abundant taxa	0	0.75	Connectors	d__Bacteria;k__norank_d__Bacteria;p__Chloroflexi;c__Ktedonobacteria;o__Ktedonobacterales;f__Ktedonobacteraceae;g__HSB_OF53-F07;s__unclassified_g__HSB_OF53-F07
OTU1920	rare taxa	0	1	Connectors	d__Bacteria;k__norank_d__Bacteria;p__Bacteroidota;c__Bacteroidia;o__Sphingobacteriales;f__AKYH767;g__norank_f__AKYH767;s__metagenome_g__norank_f__AKYH767
OTU2002	abundant taxa	0.866025	0.75	Connectors	d__Bacteria;k__norank_d__Bacteria;p__Myxococcota;c__Polyangia;o__Polyangiales;f__Polyangiaceae;g__Pajaroellobacter;s__unclassified_g__Pajaroellobacter
OTU2013	abundant taxa	-0.447214	0.75	Connectors	d__Bacteria;k__norank_d__Bacteria;p__Planctomycetota;c__Planctomycetes;o__Gemmatales;f__Gemmataceae;g__norank_f__Gemmataceae;s__uncultured_bacterium_g__norank_f__Gemmataceae
OTU2015	rare taxa	0	1	Connectors	d__Bacteria;k__norank_d__Bacteria;p__Planctomycetota;c__Planctomycetes;o__Gemmatales;f__Gemmataceae;g__norank_f__Gemmataceae;s__unclassified_g__norank_f__Gemmataceae
OTU2042	rare taxa	0	1	Connectors	d__Bacteria;k__norank_d__Bacteria;p__Bacteroidota;c__Bacteroidia;o__Sphingobacteriales;f__Sphingobacteriaceae;g__Mucilaginibacter;s__unclassified_g__Mucilaginibacter
OTU2053	rare taxa	0	1	Connectors	d__Bacteria;k__norank_d__Bacteria;p__Proteobacteria;c__Alphaproteobacteria;o__Rhizobiales;f__Rhodomicrobiaceae;g__Rhodomicrobium;s__unclassified_g__Rhodomicrobium
OTU2066	abundant taxa	-0.866025	1	Connectors	d__Bacteria;k__norank_d__Bacteria;p__Nitrospirota;c__Thermodesulfovibrionia;o__norank_c__Thermodesulfovibrionia;f__norank_o__norank_c__Thermodesulfovibrionia;g__norank_f__norank_o__norank_c__Thermodesulfovibrionia;s__unclassified_g__norank_f__norank_o__norank_c__Thermodesulfovibrionia
OTU2087	rare taxa	0	1	Connectors	d__Bacteria;k__norank_d__Bacteria;p__Patescibacteria;c__Parcubacteria;o__Candidatus_Jorgensenbacteria;f__norank_o__Candidatus_Jorgensenbacteria;g__norank_f__norank_o__Candidatus_Jorgensenbacteria;s__Candidatus_Adlerbacteria_bacterium_GW2011_GWC1_50_9
OTU2104	rare taxa	-0.5	1	Connectors	d__Bacteria;k__norank_d__Bacteria;p__Bacteroidota;c__Bacteroidia;o__Chitinophagales;f__Chitinophagaceae;g__Heliimonas;s__unclassified_g__Heliimonas
OTU2106	rare taxa	-0.912871	0.75	Connectors	d__Bacteria;k__norank_d__Bacteria;p__Bdellovibrionota;c__Bdellovibrionia;o__Bdellovibrionales;f__Bdellovibrionaceae;g__Bdellovibrio;s__metagenome_g__Bdellovibrio
OTU2138	abundant taxa	0	1	Connectors	d__Bacteria;k__norank_d__Bacteria;p__Acidobacteriota;c__Acidobacteriae;o__Acidobacteriales;f__norank_o__Acidobacteriales;g__norank_f__norank_o__Acidobacteriales;s__unclassified_g__norank_f__norank_o__Acidobacteriales
OTU2272	rare taxa	0	0.75	Connectors	d__Bacteria;k__norank_d__Bacteria;p__Armatimonadota;c__Armatimonadia;o__Armatimonadales;f__norank_o__Armatimonadales;g__norank_f__norank_o__Armatimonadales;s__uncultured_bacterium_g__norank_f__norank_o__Armatimonadales
OTU2337	abundant taxa	-0.57735	1	Connectors	d__Bacteria;k__norank_d__Bacteria;p__Planctomycetota;c__Planctomycetes;o__Isosphaerales;f__Isosphaeraceae;g__Aquisphaera;s__uncultured_bacterium_g__Aquisphaera
OTU2349	abundant taxa	0	1	Connectors	d__Bacteria;k__norank_d__Bacteria;p__Cyanobacteria;c__Vampirivibrionia;o__Obscuribacterales;f__Obscuribacteraceae;g__norank_f__Obscuribacteraceae;s__uncultured_bacterium_g__norank_f__Obscuribacteraceae
OTU2368	rare taxa	0	1	Connectors	d__Bacteria;k__norank_d__Bacteria;p__Proteobacteria;c__Gammaproteobacteria;o__Diplorickettsiales;f__Diplorickettsiaceae;g__norank_f__Diplorickettsiaceae;s__uncultured_Legionellales_bacterium_g__norank_f__Diplorickettsiaceae
OTU2378	abundant taxa	0	1	Connectors	d__Bacteria;k__norank_d__Bacteria;p__Chloroflexi;c__Ktedonobacteria;o__B12-WMSP1;f__norank_o__B12-WMSP1;g__norank_f__norank_o__B12-WMSP1;s__uncultured_bacterium_g__norank_f__norank_o__B12-WMSP1
OTU2381	rare taxa	0	1	Connectors	d__Bacteria;k__norank_d__Bacteria;p__Bdellovibrionota;c__Oligoflexia;o__0319-6G20;f__norank_o__0319-6G20;g__norank_f__norank_o__0319-6G20;s__uncultured_bacterium_g__norank_f__norank_o__0319-6G20
OTU2414	rare taxa	0	0.75	Connectors	d__Bacteria;k__norank_d__Bacteria;p__Verrucomicrobiota;c__Chlamydiae;o__Chlamydiales;f__cvE6;g__norank_f__cvE6;s__metagenome_g__norank_f__cvE6
OTU2480	abundant taxa	0	1	Connectors	d__Bacteria;k__norank_d__Bacteria;p__Chloroflexi;c__Ktedonobacteria;o__Ktedonobacterales;f__Ktedonobacteraceae;g__HSB_OF53-F07;s__uncultured_Ktedonobacter_sp._g__HSB_OF53-F07
OTU2490	rare taxa	0	0.75	Connectors	d__Bacteria;k__norank_d__Bacteria;p__Patescibacteria;c__Parcubacteria;o__Candidatus_Jorgensenbacteria;f__norank_o__Candidatus_Jorgensenbacteria;g__norank_f__norank_o__Candidatus_Jorgensenbacteria;s__Candidatus_Adlerbacteria_bacterium_GW2011_GWC1_50_9
OTU2504	rare taxa	-0.866025	0.75	Connectors	d__Bacteria;k__norank_d__Bacteria;p__Planctomycetota;c__Planctomycetes;o__Gemmatales;f__Gemmataceae;g__norank_f__Gemmataceae;s__unclassified_g__norank_f__Gemmataceae
OTU2508	rare taxa	0	0.75	Connectors	d__Bacteria;k__norank_d__Bacteria;p__Armatimonadota;c__Chthonomonadetes;o__Chthonomonadales;f__Chthonomonadaceae;g__Chthonomonas;s__uncultured_Armatimonadetes_bacterium_g__Chthonomonas
OTU2510	rare taxa	0	1	Connectors	d__Bacteria;k__norank_d__Bacteria;p__Chloroflexi;c__Anaerolineae;o__SBR1031;f__norank_o__SBR1031;g__norank_f__norank_o__SBR1031;s__uncultured_Gemmatimonadetes_bacterium_g__norank_f__norank
OTU2531	rare taxa	0	1	Connectors	d__Bacteria;k__norank_d__Bacteria;p__Firmicutes;c__Bacilli;o__Entomoplasmatales;f__type_III;g__norank_f__type_III;s__uncultured_Mollicutes_bacterium_g__norank
OTU2570	abundant taxa	0	1	Connectors	d__Bacteria;k__norank_d__Bacteria;p__Actinobacteriota;c__Actinobacteria;o__Frankiales;f__Acidothermaceae;g__Acidothermus;s__unclassified_g__Acidothermus
OTU2641	rare taxa	0	1	Connectors	d__Bacteria;k__norank_d__Bacteria;p__Verrucomicrobiota;c__Chlamydiae;o__Chlamydiales;f__Simkaniaceae;g__norank_f__Simkaniaceae;s__unclassified_g__norank_f__Simkaniaceae
OTU2758	rare taxa	0	1	Connectors	d__Bacteria;k__norank_d__Bacteria;p__Verrucomicrobiota;c__Chlamydiae;o__Chlamydiales;f__Simkaniaceae;g__norank_f__Simkaniaceae;s__uncultured_Chlamydiales_bacterium_g__norank
OTU2775	rare taxa	-1.3762	0.75	Connectors	d__Bacteria;k__norank_d__Bacteria;p__Proteobacteria;c__Alphaproteobacteria;o__Rhizobiales;f__Xanthobacteraceae;g__norank_f__Xanthobacteraceae;s__unclassified_g__norank_f__Xanthobacteraceae
OTU2800	rare taxa	0	1	Connectors	d__Bacteria;k__norank_d__Bacteria;p__Acidobacteriota;c__Acidobacteriae;o__PAUC26f;f__norank_o__PAUC26f;g__norank_f__norank_o__PAUC26f;s__uncultured_bacterium_g__norank_f__norank_o__PAUC26f
OTU2805	rare taxa	-1.10702	1	Connectors	d__Bacteria;k__norank_d__Bacteria;p__Acidobacteriota;c__Acidobacteriae;o__Elev-16S-1166;f__norank_o__Elev-16S-1166;g__norank_f__norank_o__Elev-16S-1166;s__uncultured_bacterium_g__norank_f__norank_o__Elev-16S-1166
OTU2835	rare taxa	-0.57735	1	Connectors	d__Bacteria;k__norank_d__Bacteria;p__Proteobacteria;c__Gammaproteobacteria;o__Diplorickettsiales;f__Diplorickettsiaceae;g__norank_f__Diplorickettsiaceae;s__unclassified_g__norank_f__Diplorickettsiaceae
OTU2851	rare taxa	0	1	Connectors	d__Bacteria;k__norank_d__Bacteria;p__Bacteroidota;c__Bacteroidia;o__Cytophagales;f__Cytophagaceae;g__Cytophaga;s__uncultured_bacterium_g__Cytophaga
OTU2919	rare taxa	0	1	Connectors	d__Bacteria;k__norank_d__Bacteria;p__Dependentiae;c__Babeliae;o__Babeliales;f__UBA12411;g__norank_f__UBA12411;s__unclassified_g__norank_f__UBA12411
OTU2945	rare taxa	0	1	Connectors	d__Bacteria;k__norank_d__Bacteria;p__Bdellovibrionota;c__Oligoflexia;o__0319-6G20;f__norank_o__0319-6G20;g__norank_f__norank_o__0319-6G20;s__unclassified_g__norank_f__norank_o__0319-6G20
OTU2983	abundant taxa	-0.5	1	Connectors	d__Bacteria;k__norank_d__Bacteria;p__Cyanobacteria;c__Cyanobacteriia;o__Chloroplast;f__norank_o__Chloroplast;g__norank_f__norank_o__Chloroplast;s__uncultured_Streptophyta
OTU2988	abundant taxa	0	1	Connectors	d__Bacteria;k__norank_d__Bacteria;p__Actinobacteriota;c__Actinobacteria;o__Frankiales;f__Acidothermaceae;g__Acidothermus;s__unclassified_g__Acidothermus
OTU3000	abundant taxa	0	1	Connectors	d__Bacteria;k__norank_d__Bacteria;p__Verrucomicrobiota;c__Verrucomicrobiae;o__Methylacidiphilales;f__Methylacidiphilaceae;g__norank_f__Methylacidiphilaceae;s__uncultured_bacterium_g__norank_f__Methylacidiphilaceae
OTU3022	abundant taxa	0	1	Connectors	d__Bacteria;k__norank_d__Bacteria;p__Proteobacteria;c__Alphaproteobacteria;o__Rhizobiales;f__Xanthobacteraceae;g__Pseudolabrys;s__unclassified_g__Pseudolabrys
OTU3061	abundant taxa	0	1	Connectors	d__Bacteria;k__norank_d__Bacteria;p__Chloroflexi;c__Ktedonobacteria;o__Ktedonobacterales;f__JG30-KF-AS9;g__norank_f__JG30-KF-AS9;s__uncultured_bacterium_g__norank_f__JG30-KF-AS9
OTU3201	rare taxa	0	1	Connectors	d__Bacteria;k__norank_d__Bacteria;p__Cyanobacteria;c__Vampirivibrionia;o__Vampirovibrionales;f__Vampirovibrionaceae;g__Vampirovibrio;s__uncultured_bacterium_g__Vampirovibrio
OTU3238	abundant taxa	0	1	Connectors	d__Bacteria;k__norank_d__Bacteria;p__Chloroflexi;c__JG30-KF-CM66;o__norank_c__JG30-KF-CM66;f__norank_o__norank_c__JG30-KF-CM66;g__norank_f__norank_o__norank_c__JG30-KF-CM66;s__uncultured_bacterium_g__norank_f__norank_o__norank_c__JG30-KF-CM66
OTU3519	abundant taxa	0	1	Connectors	d__Bacteria;k__norank_d__Bacteria;p__Proteobacteria;c__Gammaproteobacteria;o__Burkholderiales;f__Burkholderiaceae;g__Burkholderia-Caballeronia-Paraburkholderia;s__unclassified_g__Burkholderia-Caballeronia-Paraburkholderia
OTU3561	rare taxa	0	1	Connectors	d__Bacteria;k__norank_d__Bacteria;p__Elusimicrobiota;c__Lineage_IIa;o__norank_c__Lineage_IIa;f__norank_o__norank_c__Lineage_IIa;g__norank_f__norank_o__norank_c__Lineage_IIa;s__unclassified_g__norank_f__norank_o__norank_c__Lineage_IIa
OTU3590	rare taxa	1.1547	0.75	Connectors	d__Bacteria;k__norank_d__Bacteria;p__Chloroflexi;c__Anaerolineae;o__RBG-13-54-9;f__norank_o__RBG-13-54-9;g__norank_f__norank_o__RBG-13-54-9;s__unclassified_g__norank_f__norank_o__RBG-13-54-9
OTU3667	abundant taxa	0	1	Connectors	d__Bacteria;k__norank_d__Bacteria;p__Proteobacteria;c__Alphaproteobacteria;o__Rhizobiales;f__Beijerinckiaceae;g__Rhodoblastus;s__uncultured_bacterium_g__Rhodoblastus
OTU3713	rare taxa	0	0.75	Connectors	d__Bacteria;k__norank_d__Bacteria;p__Proteobacteria;c__Alphaproteobacteria;o__Caulobacterales;f__Caulobacteraceae;g__Asticcacaulis;s__unclassified_g__Asticcacaulis
OTU3820	rare taxa	1.1547	0.75	Connectors	d__Bacteria;k__norank_d__Bacteria;p__Firmicutes;c__Bacilli;o__Bacillales;f__Bacillaceae;g__Bacillus;s__Bacillus_fastidiosus
OTU3986	abundant taxa	0	1	Connectors	d__Bacteria;k__norank_d__Bacteria;p__Acidobacteriota;c__Vicinamibacteria;o__Vicinamibacterales;f__norank_o__Vicinamibacterales;g__norank_f__norank_o__Vicinamibacterales;s__unclassified_g__norank_f__norank_o__Vicinamibacterales
OTU4028	abundant taxa	0	1	Connectors	d__Bacteria;k__norank_d__Bacteria;p__WPS-2;c__norank_p__WPS-2;o__norank_c__norank_p__WPS-2;f__norank_o__norank_c__norank_p__WPS-2;g__norank_f__norank_o__norank_c__norank_p__WPS-2;s__uncultured_bacterium_g__norank_f__norank_o__norank_c__norank_p__WPS-2
OTU4037	abundant taxa	1.1547	0.75	Connectors	d__Bacteria;k__norank_d__Bacteria;p__Proteobacteria;c__Alphaproteobacteria;o__Elsterales;f__Elsteraceae;g__norank_f__Elsteraceae;s__uncultured_Alphaproteobacteria_bacterium_g__norank_f__Elsteraceae
OTU4123	abundant taxa	0	1	Connectors	d__Bacteria;k__norank_d__Bacteria;p__Planctomycetota;c__Planctomycetes;o__Gemmatales;f__Gemmataceae;g__norank_f__Gemmataceae;s__unclassified_g__norank_f__Gemmataceae
OTU4209	rare taxa	0	1	Connectors	d__Bacteria;k__norank_d__Bacteria;p__Dependentiae;c__Babeliae;o__Babeliales;f__Vermiphilaceae;g__norank_f__Vermiphilaceae;s__unclassified_g__norank_f__Vermiphilaceae
OTU4288	abundant taxa	-0.866025	1	Connectors	d__Bacteria;k__norank_d__Bacteria;p__WPS-2;c__norank_p__WPS-2;o__norank_c__norank_p__WPS-2;f__norank_o__norank_c__norank_p__WPS-2;g__norank_f__norank_o__norank_c__norank_p__WPS-2;s__unclassified_g__norank_f__norank_o__norank_c__norank_p__WPS-2
OTU4304	rare taxa	0	1	Connectors	d__Bacteria;k__norank_d__Bacteria;p__Elusimicrobiota;c__Elusimicrobia;o__FCPU453;f__norank_o__FCPU453;g__norank_f__norank_o__FCPU453;s__unclassified_g__norank_f__norank_o__FCPU453
OTU4357	rare taxa	0	0.75	Connectors	d__Bacteria;k__norank_d__Bacteria;p__Myxococcota;c__Polyangia;o__Haliangiales;f__Haliangiaceae;g__Haliangium;s__uncultured_bacterium_g__Haliangium
OTU4381	rare taxa	0	0.75	Connectors	d__Bacteria;k__norank_d__Bacteria;p__unclassified_k__norank_d__Bacteria;c__unclassified_k__norank_d__Bacteria;o__unclassified_k__norank_d__Bacteria;f__unclassified_k__norank_d__Bacteria;g__unclassified_k__norank_d__Bacteria;s__unclassified_k__norank_d__Bacteria
OTU4506	abundant taxa	0.866025	0.75	Connectors	d__Bacteria;k__norank_d__Bacteria;p__Acidobacteriota;c__Acidobacteriae;o__Bryobacterales;f__Bryobacteraceae;g__Bryobacter;s__unclassified_g__Bryobacter
OTU451	rare taxa	0	0.75	Connectors	d__Bacteria;k__norank_d__Bacteria;p__unclassified_k__norank_d__Bacteria;c__unclassified_k__norank_d__Bacteria;o__unclassified_k__norank_d__Bacteria;f__unclassified_k__norank_d__Bacteria;g__unclassified_k__norank_d__Bacteria;s__unclassified_k__norank_d__Bacteria
OTU4523	rare taxa	0	1	Connectors	d__Bacteria;k__norank_d__Bacteria;p__Bacteroidota;c__Bacteroidia;o__Chitinophagales;f__37-13;g__norank_f__37-13;s__uncultured_bacterium_g__norank_f__37-13
OTU462	abundant taxa	0	1	Connectors	d__Bacteria;k__norank_d__Bacteria;p__Proteobacteria;c__Alphaproteobacteria;o__Elsterales;f__norank_o__Elsterales;g__norank_f__norank_o__Elsterales;s__uncultured_bacterium_g__norank_f__norank_o__Elsterales
OTU4681	abundant taxa	0	1	Connectors	d__Bacteria;k__norank_d__Bacteria;p__Acidobacteriota;c__Acidobacteriae;o__Subgroup_2;f__norank_o__Subgroup_2;g__norank_f__norank_o__Subgroup_2;s__uncultured_Acidobacteria_bacterium_g__norank_f__norank_o__Subgroup_2
OTU4793	abundant taxa	0	1	Connectors	d__Bacteria;k__norank_d__Bacteria;p__Verrucomicrobiota;c__Verrucomicrobiae;o__Chthoniobacterales;f__Chthoniobacteraceae;g__Candidatus_Udaeobacter;s__uncultured_Spartobacteria_bacterium_g__Candidatus_Udaeobacter
OTU4818	rare taxa	0	1	Connectors	d__Bacteria;k__norank_d__Bacteria;p__Chloroflexi;c__Ktedonobacteria;o__B10-SB3A;f__norank_o__B10-SB3A;g__norank_f__norank_o__B10-SB3A;s__uncultured_bacterium_g__norank_f__norank_o__B10-SB3A
OTU4824	rare taxa	0	0.75	Connectors	d__Bacteria;k__norank_d__Bacteria;p__Bdellovibrionota;c__Bdellovibrionia;o__Bdellovibrionales;f__Bdellovibrionaceae;g__Bdellovibrio;s__uncultured_bacterium_g__Bdellovibrio
OTU4887	rare taxa	0	1	Connectors	d__Bacteria;k__norank_d__Bacteria;p__Patescibacteria;c__Saccharimonadia;o__Saccharimonadales;f__WWH38;g__norank_f__WWH38;s__unclassified_g__norank_f__WWH38
OTU505	abundant taxa	0	1	Connectors	d__Bacteria;k__norank_d__Bacteria;p__Proteobacteria;c__Alphaproteobacteria;o__Elsterales;f__norank_o__Elsterales;g__norank_f__norank_o__Elsterales;s__unclassified_g__norank_f__norank_o__Elsterales
OTU5068	abundant taxa	0	1	Connectors	d__Bacteria;k__norank_d__Bacteria;p__Actinobacteriota;c__Actinobacteria;o__Streptosporangiales;f__Thermomonosporaceae;g__Actinomadura;s__unclassified_g__Actinomadura
OTU513	abundant taxa	0	1	Connectors	d__Bacteria;k__norank_d__Bacteria;p__WPS-2;c__norank_p__WPS-2;o__norank_c__norank_p__WPS-2;f__norank_o__norank_c__norank_p__WPS-2;g__norank_f__norank_o__norank_c__norank_p__WPS-2;s__uncultured_Firmicutes_bacterium_g__norank_f__norank_o__norank_c__norank_p__WPS-2
OTU5153	rare taxa	0	1	Connectors	d__Bacteria;k__norank_d__Bacteria;p__Proteobacteria;c__Gammaproteobacteria;o__Legionellales;f__Legionellaceae;g__Legionella;s__unclassified_g__Legionella
OTU5215	abundant taxa	0	1	Connectors	d__Bacteria;k__norank_d__Bacteria;p__Acidobacteriota;c__Vicinamibacteria;o__Vicinamibacterales;f__norank_o__Vicinamibacterales;g__norank_f__norank_o__Vicinamibacterales;s__unclassified_g__norank_f__norank_o__Vicinamibacterales
OTU5283	abundant taxa	0	1	Connectors	d__Bacteria;k__norank_d__Bacteria;p__Chloroflexi;c__Ktedonobacteria;o__Ktedonobacterales;f__Ktedonobacteraceae;g__norank_f__Ktedonobacteraceae;s__unclassified_g__norank_f__Ktedonobacteraceae
OTU5291	abundant taxa	0	1	Connectors	d__Bacteria;k__norank_d__Bacteria;p__Planctomycetota;c__Planctomycetes;o__Isosphaerales;f__Isosphaeraceae;g__unclassified_f__Isosphaeraceae;s__unclassified_f__Isosphaeraceae
OTU5344	rare taxa	0	1	Connectors	d__Bacteria;k__norank_d__Bacteria;p__Myxococcota;c__Polyangia;o__mle1-27;f__norank_o__mle1-27;g__norank_f__norank_o__mle1-27;s__uncultured_delta_proteobacterium_g__norank_f__norank_o__mle1-27
OTU5381	rare taxa	0	0.75	Connectors	d__Bacteria;k__norank_d__Bacteria;p__Bacteroidota;c__Bacteroidia;o__Sphingobacteriales;f__Sphingobacteriaceae;g__Mucilaginibacter;s__unclassified_g__Mucilaginibacter
OTU5515	rare taxa	0	0.75	Connectors	d__Bacteria;k__norank_d__Bacteria;p__Bacteroidota;c__Bacteroidia;o__Sphingobacteriales;f__unclassified_o__Sphingobacteriales;g__unclassified_o__Sphingobacteriales;s__unclassified_o__Sphingobacteriales
OTU5737	rare taxa	0	0.75	Connectors	d__Bacteria;k__norank_d__Bacteria;p__Planctomycetota;c__Planctomycetes;o__Gemmatales;f__Gemmataceae;g__norank_f__Gemmataceae;s__uncultured_bacterium_g__norank_f__Gemmataceae
OTU5759	abundant taxa	0	1	Connectors	d__Bacteria;k__norank_d__Bacteria;p__WPS-2;c__norank_p__WPS-2;o__norank_c__norank_p__WPS-2;f__norank_o__norank_c__norank_p__WPS-2;g__norank_f__norank_o__norank_c__norank_p__WPS-2;s__uncultured_bacterium_g__norank_f__norank_o__norank_c__norank_p__WPS-2
OTU5761	abundant taxa	0	1	Connectors	d__Bacteria;k__norank_d__Bacteria;p__Acidobacteriota;c__Acidobacteriae;o__Acidobacteriales;f__norank_o__Acidobacteriales;g__norank_f__norank_o__Acidobacteriales;s__unclassified_g__norank_f__norank_o__Acidobacteriales
OTU578	abundant taxa	0	1	Connectors	d__Bacteria;k__norank_d__Bacteria;p__Chloroflexi;c__KD4-96;o__norank_c__KD4-96;f__norank_o__norank_c__KD4-96;g__norank_f__norank_o__norank_c__KD4-96;s__unclassified_g__norank_f__norank_o__norank_c__KD4-96
OTU5833	abundant taxa	0	1	Connectors	d__Bacteria;k__norank_d__Bacteria;p__Proteobacteria;c__Alphaproteobacteria;o__Elsterales;f__norank_o__Elsterales;g__norank_f__norank_o__Elsterales;s__uncultured_bacterium_g__norank_f__norank_o__Elsterales
OTU5871	abundant taxa	0	1	Connectors	d__Bacteria;k__norank_d__Bacteria;p__Proteobacteria;c__Alphaproteobacteria;o__Elsterales;f__norank_o__Elsterales;g__norank_f__norank_o__Elsterales;s__unclassified_g__norank_f__norank_o__Elsterales
OTU5905	abundant taxa	0	1	Connectors	d__Bacteria;k__norank_d__Bacteria;p__Actinobacteriota;c__Acidimicrobiia;o__IMCC26256;f__norank_o__IMCC26256;g__norank_f__norank_o__IMCC26256;s__uncultured_Ferrimicrobium_sp._g__norank
OTU5948	rare taxa	-1.43427	0.75	Connectors	d__Bacteria;k__norank_d__Bacteria;p__Cyanobacteria;c__Vampirivibrionia;o__Obscuribacterales;f__Obscuribacteraceae;g__norank_f__Obscuribacteraceae;s__uncultured_bacterium_g__norank_f__Obscuribacteraceae
OTU6017	rare taxa	-0.447214	0.75	Connectors	d__Bacteria;k__norank_d__Bacteria;p__Verrucomicrobiota;c__Chlamydiae;o__Chlamydiales;f__Parachlamydiaceae;g__unclassified_f__Parachlamydiaceae;s__unclassified_f__Parachlamydiaceae
OTU6080	abundant taxa	0	1	Connectors	d__Bacteria;k__norank_d__Bacteria;p__WPS-2;c__norank_p__WPS-2;o__norank_c__norank_p__WPS-2;f__norank_o__norank_c__norank_p__WPS-2;g__norank_f__norank_o__norank_c__norank_p__WPS-2;s__uncultured_bacterium_g__norank_f__norank_o__norank_c__norank_p__WPS-2
OTU6095	rare taxa	0	0.75	Connectors	d__Bacteria;k__norank_d__Bacteria;p__Dependentiae;c__Babeliae;o__Babeliales;f__Vermiphilaceae;g__norank_f__Vermiphilaceae;s__uncultured_bacterium_g__norank_f__Vermiphilaceae
OTU6157	abundant taxa	0	1	Connectors	d__Bacteria;k__norank_d__Bacteria;p__Chloroflexi;c__JG30-KF-CM66;o__norank_c__JG30-KF-CM66;f__norank_o__norank_c__JG30-KF-CM66;g__norank_f__norank_o__norank_c__JG30-KF-CM66;s__uncultured_Caldilinea_sp._g__norank
OTU6211	rare taxa	0	0.75	Connectors	d__Bacteria;k__norank_d__Bacteria;p__Elusimicrobiota;c__Elusimicrobia;o__Lineage_IV;f__norank_o__Lineage_IV;g__norank_f__norank_o__Lineage_IV;s__uncultured_bacterium_g__norank_f__norank_o__Lineage_IV
OTU645	rare taxa	-0.866025	0.75	Connectors	d__Bacteria;k__norank_d__Bacteria;p__Bacteroidota;c__Bacteroidia;o__Sphingobacteriales;f__Sphingobacteriaceae;g__Mucilaginibacter;s__uncultured_bacterium_g__Mucilaginibacter
OTU6479	rare taxa	0	0.75	Connectors	d__Bacteria;k__norank_d__Bacteria;p__Proteobacteria;c__Gammaproteobacteria;o__Diplorickettsiales;f__Diplorickettsiaceae;g__norank_f__Diplorickettsiaceae;s__unclassified_g__norank_f__Diplorickettsiaceae
OTU6628	abundant taxa	-0.57735	1	Connectors	d__Bacteria;k__norank_d__Bacteria;p__Actinobacteriota;c__Actinobacteria;o__Frankiales;f__Acidothermaceae;g__Acidothermus;s__unclassified_g__Acidothermus
OTU672	rare taxa	0	0.75	Connectors	d__Bacteria;k__norank_d__Bacteria;p__Proteobacteria;c__Gammaproteobacteria;o__Diplorickettsiales;f__Diplorickettsiaceae;g__norank_f__Diplorickettsiaceae;s__unclassified_g__norank_f__Diplorickettsiaceae
OTU6755	rare taxa	0	1	Connectors	d__Bacteria;k__norank_d__Bacteria;p__Verrucomicrobiota;c__Chlamydiae;o__Chlamydiales;f__Simkaniaceae;g__norank_f__Simkaniaceae;s__unclassified_g__norank_f__Simkaniaceae
OTU6795	rare taxa	0	1	Connectors	d__Bacteria;k__norank_d__Bacteria;p__Verrucomicrobiota;c__Chlamydiae;o__Chlamydiales;f__Parachlamydiaceae;g__norank_f__Parachlamydiaceae;s__metagenome_g__norank_f__Parachlamydiaceae
OTU6838	rare taxa	0	0.75	Connectors	d__Bacteria;k__norank_d__Bacteria;p__Dependentiae;c__Babeliae;o__Babeliales;f__norank_o__Babeliales;g__norank_f__norank_o__Babeliales;s__uncultured_bacterium_g__norank_f__norank_o__Babeliales
OTU6914	rare taxa	-0.866025	0.75	Connectors	d__Bacteria;k__norank_d__Bacteria;p__Proteobacteria;c__Gammaproteobacteria;o__Diplorickettsiales;f__Diplorickettsiaceae;g__norank_f__Diplorickettsiaceae;s__unclassified_g__norank_f__Diplorickettsiaceae
OTU6938	rare taxa	0	0.75	Connectors	d__Bacteria;k__norank_d__Bacteria;p__Myxococcota;c__Myxococcia;o__Myxococcales;f__Anaeromyxobacteraceae;g__Anaeromyxobacter;s__uncultured_delta_proteobacterium_g__Anaeromyxobacter
OTU7026	abundant taxa	0	1	Connectors	d__Bacteria;k__norank_d__Bacteria;p__Acidobacteriota;c__Acidobacteriae;o__Solibacterales;f__Solibacteraceae;g__Candidatus_Solibacter;s__uncultured_forest_soil_bacterium_g__Candidatus_Solibacter
OTU7066	abundant taxa	0	1	Connectors	d__Bacteria;k__norank_d__Bacteria;p__Actinobacteriota;c__Actinobacteria;o__Micrococcales;f__Cellulomonadaceae;g__Cellulomonas;s__unclassified_g__Cellulomonas
OTU7118	rare taxa	-0.57735	1	Connectors	d__Bacteria;k__norank_d__Bacteria;p__Myxococcota;c__Polyangia;o__Haliangiales;f__Haliangiaceae;g__Haliangium;s__uncultured_Polyangiaceae_bacterium_g__Haliangium
OTU7153	rare taxa	0	1	Connectors	d__Bacteria;k__norank_d__Bacteria;p__Spirochaetota;c__Leptospirae;o__Leptospirales;f__Leptospiraceae;g__norank_f__Leptospiraceae;s__metagenome_g__norank_f__Leptospiraceae
OTU7172	rare taxa	0	0.75	Connectors	d__Bacteria;k__norank_d__Bacteria;p__Planctomycetota;c__Planctomycetes;o__Isosphaerales;f__Isosphaeraceae;g__norank_f__Isosphaeraceae;s__unclassified_g__norank_f__Isosphaeraceae
OTU7202	rare taxa	-0.5	1	Connectors	d__Bacteria;k__norank_d__Bacteria;p__Firmicutes;c__Bacilli;o__Bacillales;f__unclassified_o__Bacillales;g__unclassified_o__Bacillales;s__unclassified_o__Bacillales
OTU7251	rare taxa	0	0.75	Connectors	d__Bacteria;k__norank_d__Bacteria;p__Bdellovibrionota;c__Oligoflexia;o__Oligoflexales;f__norank_o__Oligoflexales;g__norank_f__norank_o__Oligoflexales;s__unclassified_g__norank_f__norank_o__Oligoflexales
OTU7258	abundant taxa	0	1	Connectors	d__Bacteria;k__norank_d__Bacteria;p__Acidobacteriota;c__Holophagae;o__Subgroup_7;f__norank_o__Subgroup_7;g__norank_f__norank_o__Subgroup_7;s__uncultured_bacterium_g__norank_f__norank_o__Subgroup_7
OTU7297	abundant taxa	1.1547	0.75	Connectors	d__Bacteria;k__norank_d__Bacteria;p__Myxococcota;c__Myxococcia;o__Myxococcales;f__Myxococcaceae;g__norank_f__Myxococcaceae;s__uncultured_bacterium_g__norank_f__Myxococcaceae
OTU7503	rare taxa	1.1547	0.75	Connectors	d__Bacteria;k__norank_d__Bacteria;p__unclassified_k__norank_d__Bacteria;c__unclassified_k__norank_d__Bacteria;o__unclassified_k__norank_d__Bacteria;f__unclassified_k__norank_d__Bacteria;g__unclassified_k__norank_d__Bacteria;s__unclassified_k__norank_d__Bacteria
OTU7536	abundant taxa	0	1	Connectors	d__Bacteria;k__norank_d__Bacteria;p__Planctomycetota;c__Planctomycetes;o__Isosphaerales;f__Isosphaeraceae;g__norank_f__Isosphaeraceae;s__unclassified_g__norank_f__Isosphaeraceae
OTU7581	rare taxa	0	1	Connectors	d__Bacteria;k__norank_d__Bacteria;p__Bdellovibrionota;c__Bdellovibrionia;o__Bdellovibrionales;f__Bdellovibrionaceae;g__Bdellovibrio;s__unclassified_g__Bdellovibrio
OTU7636	rare taxa	1.1547	0.75	Connectors	d__Bacteria;k__norank_d__Bacteria;p__Myxococcota;c__Myxococcia;o__Myxococcales;f__Myxococcaceae;g__P3OB-42;s__uncultured_bacterium_g__P3OB-42
OTU7674	rare taxa	0	1	Connectors	d__Bacteria;k__norank_d__Bacteria;p__Proteobacteria;c__Gammaproteobacteria;o__Coxiellales;f__Coxiellaceae;g__Coxiella;s__unclassified_g__Coxiella
OTU7994	rare taxa	0	1	Connectors	d__Bacteria;k__norank_d__Bacteria;p__Bdellovibrionota;c__Bdellovibrionia;o__Bdellovibrionales;f__Bdellovibrionaceae;g__Bdellovibrio;s__metagenome_g__Bdellovibrio
OTU8004	abundant taxa	0	1	Connectors	d__Bacteria;k__norank_d__Bacteria;p__Chloroflexi;c__Ktedonobacteria;o__Ktedonobacterales;f__Ktedonobacteraceae;g__HSB_OF53-F07;s__unclassified_g__HSB_OF53-F07
OTU8031	abundant taxa	0	1	Connectors	d__Bacteria;k__norank_d__Bacteria;p__Acidobacteriota;c__Acidobacteriae;o__Acidobacteriales;f__Acidobacteriaceae_Subgroup_1;g__Granulicella;s__unclassified_g__Granulicella
OTU8107	rare taxa	0	1	Connectors	d__Bacteria;k__norank_d__Bacteria;p__Proteobacteria;c__Gammaproteobacteria;o__Diplorickettsiales;f__Diplorickettsiaceae;g__Aquicella;s__unclassified_g__Aquicella
OTU8137	rare taxa	0	1	Connectors	d__Bacteria;k__norank_d__Bacteria;p__Firmicutes;c__Bacilli;o__Entomoplasmatales;f__type_III;g__norank_f__type_III;s__uncultured_Mollicutes_bacterium_g__norank
OTU8146	rare taxa	-0.57735	1	Connectors	d__Bacteria;k__norank_d__Bacteria;p__Verrucomicrobiota;c__Chlamydiae;o__Chlamydiales;f__Parachlamydiaceae;g__unclassified_f__Parachlamydiaceae;s__unclassified_f__Parachlamydiaceae
OTU8151	rare taxa	0	0.75	Connectors	d__Bacteria;k__norank_d__Bacteria;p__Proteobacteria;c__Gammaproteobacteria;o__Burkholderiales;f__Chitinimonadaceae;g__Chitinimonas;s__unclassified_g__Chitinimonas
OTU8166	rare taxa	0	0.75	Connectors	d__Bacteria;k__norank_d__Bacteria;p__unclassified_k__norank_d__Bacteria;c__unclassified_k__norank_d__Bacteria;o__unclassified_k__norank_d__Bacteria;f__unclassified_k__norank_d__Bacteria;g__unclassified_k__norank_d__Bacteria;s__unclassified_k__norank_d__Bacteria
OTU8265	abundant taxa	0	1	Connectors	d__Bacteria;k__norank_d__Bacteria;p__Chloroflexi;c__Ktedonobacteria;o__Ktedonobacterales;f__JG30-KF-AS9;g__norank_f__JG30-KF-AS9;s__unclassified_g__norank_f__JG30-KF-AS9
OTU8269	rare taxa	0	0.75	Connectors	d__Bacteria;k__norank_d__Bacteria;p__Planctomycetota;c__Planctomycetes;o__Gemmatales;f__Gemmataceae;g__norank_f__Gemmataceae;s__unclassified_g__norank_f__Gemmataceae
OTU8326	abundant taxa	0	1	Connectors	d__Bacteria;k__norank_d__Bacteria;p__Proteobacteria;c__Alphaproteobacteria;o__Sphingomonadales;f__Sphingomonadaceae;g__Sphingomonas;s__unclassified_g__Sphingomonas
OTU8364	rare taxa	0	1	Connectors	d__Bacteria;k__norank_d__Bacteria;p__Verrucomicrobiota;c__Chlamydiae;o__Chlamydiales;f__Parachlamydiaceae;g__unclassified_f__Parachlamydiaceae;s__unclassified_f__Parachlamydiaceae
OTU8407	abundant taxa	0	1	Connectors	d__Bacteria;k__norank_d__Bacteria;p__Planctomycetota;c__Planctomycetes;o__Isosphaerales;f__Isosphaeraceae;g__Aquisphaera;s__uncultured_bacterium_g__Aquisphaera
OTU841	abundant taxa	0	1	Connectors	d__Bacteria;k__norank_d__Bacteria;p__Proteobacteria;c__Gammaproteobacteria;o__WD260;f__norank_o__WD260;g__norank_f__norank_o__WD260;s__uncultured_bacterium_g__norank_f__norank_o__WD260
OTU8416	rare taxa	-1.41421	1	Connectors	d__Bacteria;k__norank_d__Bacteria;p__Proteobacteria;c__Gammaproteobacteria;o__Diplorickettsiales;f__Diplorickettsiaceae;g__Aquicella;s__uncultured_bacterium_g__Aquicella
OTU8456	abundant taxa	0	0.75	Connectors	d__Bacteria;k__norank_d__Bacteria;p__Chloroflexi;c__AD3;o__norank_c__AD3;f__norank_o__norank_c__AD3;g__norank_f__norank_o__norank_c__AD3;s__uncultured_bacterium_g__norank_f__norank_o__norank_c__AD3
OTU8626	abundant taxa	0	1	Connectors	d__Bacteria;k__norank_d__Bacteria;p__Chloroflexi;c__AD3;o__norank_c__AD3;f__norank_o__norank_c__AD3;g__norank_f__norank_o__norank_c__AD3;s__uncultured_bacterium_g__norank_f__norank_o__norank_c__AD3
OTU8629	abundant taxa	0	1	Connectors	d__Bacteria;k__norank_d__Bacteria;p__Actinobacteriota;c__Actinobacteria;o__Frankiales;f__Geodermatophilaceae;g__Blastococcus;s__uncultured_bacterium_g__Blastococcus
OTU8634	abundant taxa	0	0.75	Connectors	d__Bacteria;k__norank_d__Bacteria;p__Chloroflexi;c__AD3;o__norank_c__AD3;f__norank_o__norank_c__AD3;g__norank_f__norank_o__norank_c__AD3;s__uncultured_bacterium_g__norank_f__norank_o__norank_c__AD3
OTU8715	abundant taxa	0	1	Connectors	d__Bacteria;k__norank_d__Bacteria;p__Acidobacteriota;c__Acidobacteriae;o__Bryobacterales;f__Bryobacteraceae;g__Bryobacter;s__unclassified_g__Bryobacter
OTU8729	rare taxa	0	0.75	Connectors	d__Bacteria;k__norank_d__Bacteria;p__Planctomycetota;c__Planctomycetes;o__Gemmatales;f__Gemmataceae;g__norank_f__Gemmataceae;s__uncultured_bacterium_g__norank_f__Gemmataceae
OTU8812	abundant taxa	0	1	Connectors	d__Bacteria;k__norank_d__Bacteria;p__Acidobacteriota;c__Acidobacteriae;o__Bryobacterales;f__Bryobacteraceae;g__Bryobacter;s__uncultured_Acidobacteria_bacterium_g__Bryobacter
OTU882	rare taxa	-1.54919	0.75	Connectors	d__Bacteria;k__norank_d__Bacteria;p__Proteobacteria;c__Gammaproteobacteria;o__Gammaproteobacteria_Incertae_Sedis;f__unclassified_o__Gammaproteobacteria_Incertae_Sedis;g__Candidatus_Berkiella;s__uncultured_bacterium_g__Candidatus_Berkiella
OTU8834	abundant taxa	0	1	Connectors	d__Bacteria;k__norank_d__Bacteria;p__Actinobacteriota;c__Actinobacteria;o__Frankiales;f__Acidothermaceae;g__Acidothermus;s__unclassified_g__Acidothermus
OTU8924	rare taxa	0	1	Connectors	d__Bacteria;k__norank_d__Bacteria;p__Bdellovibrionota;c__Oligoflexia;o__Oligoflexales;f__norank_o__Oligoflexales;g__norank_f__norank_o__Oligoflexales;s__unclassified_g__norank_f__norank_o__Oligoflexales
OTU8971	abundant taxa	0	1	Connectors	d__Bacteria;k__norank_d__Bacteria;p__Actinobacteriota;c__Thermoleophilia;o__Solirubrobacterales;f__67-14;g__norank_f__67-14;s__uncultured_bacterium_g__norank_f__67-14
OTU9143	abundant taxa	0	1	Connectors	d__Bacteria;k__norank_d__Bacteria;p__Myxococcota;c__Myxococcia;o__Myxococcales;f__Myxococcaceae;g__P3OB-42;s__uncultured_bacterium_g__P3OB-42
OTU9195	rare taxa	0	1	Connectors	d__Bacteria;k__norank_d__Bacteria;p__Verrucomicrobiota;c__Chlamydiae;o__Chlamydiales;f__Parachlamydiaceae;g__unclassified_f__Parachlamydiaceae;s__unclassified_f__Parachlamydiaceae
OTU9493	abundant taxa	0	1	Connectors	d__Bacteria;k__norank_d__Bacteria;p__Actinobacteriota;c__Actinobacteria;o__Frankiales;f__Acidothermaceae;g__Acidothermus;s__unclassified_g__Acidothermus
OTU9592	abundant taxa	0	0.75	Connectors	d__Bacteria;k__norank_d__Bacteria;p__Firmicutes;c__Clostridia;o__Peptostreptococcales-Tissierellales;f__Peptostreptococcaceae;g__Terrisporobacter;s__uncultured_bacterium_g__Terrisporobacter
OTU9718	abundant taxa	0	1	Connectors	d__Bacteria;k__norank_d__Bacteria;p__Actinobacteriota;c__Actinobacteria;o__Frankiales;f__Acidothermaceae;g__Acidothermus;s__unclassified_g__Acidothermus
